# Supplementary material for: Supply and demand of higher vocational education in China: Comprehensive evaluation and geographical representation from the perspective of educational equality
Source: PLoS One. 2023 Oct 19;18(10):e0293132. doi: 10.1371/journal.pone.0293132 (PMC10586648; doi:10.1371/journal.pone.0293132)
Supplement: S1 Fig — (XLSX) [file pone.0293132.s001.xlsx]

## Sheet: Sheet1
Rank	College Name	Location			Talent Cultivation		Teachers Performance	Employment Quality	Enrollment Rate	Priority Selection
		Province	Rank	City	Score	Grade
1	Jianɡsulianhe vocational college	Jiangsu Province	1	Nanjing City	57.676	A++	A	A+	A++	A+
2	Shenzhen vocational college	Guangdong Province	1	Shenzhen City	40.172	A++	B+	A	B+	A+
3	Jinhua vocational college	Zhejiang Province	1	Jinhua City	42.993	A++	C+	B	C+	B+
4	Sichuanjianzhu vocational college	Sichuan Province	1	Deyang City	31.332	A++	B	A	B+	A
5	Shunde vocational college	Guangdong Province	2	Shunde City	31.079	A++	D	D+	E+	B
6	Luoheyixue vocational college	Henan Province	1	Luohe City	29.677	A++	B+	A++	A++	A++
7	Jianɡsujianzhu vocational college	Jiangsu Province	2	Xuzhou City	26.935	A++	A++	A++	A++	A++
8	ɡuanɡdonɡqinɡɡonɡ vocational college	Guangdong Province	3	Guangzhou City	31.433	A++	D+	D+	C	C+
9	Nanyanɡyixue vocational college	Henan Province	2	Nanyang City	28.25	A++	A++	A++	A++	A++
10	Shandonɡshanɡye vocational college	Shandong Province	1	Jinan City	32.898	A++	A	A	A++	A
11	Chonɡqinɡdianziɡonɡchenɡ vocational college	Chongqing City	1	Chongqing City	29.287	A++	A	A	A	A+
12	Shanxiɡonɡye vocational college	Shaanxi Province	1	Xianyang City	30.676	A++	D	C+	C	C+
13	Beijinɡdianzikeji vocational college	Beijing City	1	Beijing City	30.319	A++	E	C	C+	C
14	Wuhu vocational college	Anhui Province	1	Wuhu City	30.69	A++	B	B	C+	B+
15	Chanɡshaminzhenɡ vocational college	Hunan Province	1	Zhangsha City	29.886	A++	C+	C+	D+	B+
16	Wuxi vocational college	Jiangsu Province	3	Wuxi City	25.671	A++	B	B+	B	A
17	Wuxishanɡye vocational college	Jiangsu Province	4	Wuxi City	25.076	A++	A	A	B+	A++
18	Beijinɡɡonɡye vocational college	Beijing City	2	Beijing City	29.872	A++	D+	A	B	B+
19	Wenzhou vocational college	Zhejiang Province	2	Wenzhou City	24.55	A+	A++	A+	A++	A++
20	ɡuanɡzhoufanyu vocational college	Guangdong Province	4	Fanyu City	27.582	A++	E+	D	D	C
21	Tianjinshizhiyedaxue	Tianjin City	1	Tianjin City	27.002	A++	B+	B	C	A
22	Nanjinɡxinxi vocational college	Jiangsu Province	5	Nanjing City	27.885	A++	A++	A++	A++	A++
23	Jiaxinɡ vocational college	Zhejiang Province	3	Jiaxing City	23.251	A+	A	A	B+	A++
24	Chonɡqinɡɡonɡye vocational college	Chongqing City	2	Chongqing City	24.903	A++	A	A	A	A+
25	ɡuanɡdonɡkexuejishu vocational college	Guangdong Province	5	Zhuhai City	26.096	A++	D+	C	D	C+
26	Jianɡsuchenɡshi vocational college	Jiangsu Province	6	Nanjing City	26.736	A++	E+	D+	E	D
27	Zhejianɡjidian vocational college	Zhejiang Province	4	Hangzhou City	23.73	A+	A	B+	B+	A+
28	Chanɡzhouxinxi vocational college	Jiangsu Province	7	Changzhou City	23.06	A+	A	A	A++	A+
29	Zhejianɡjinronɡ vocational college	Zhejiang Province	5	Hangzhou City	24.976	A++	A+	A+	A++	A++
30	Huanɡheshuilizhiyeyinɡjishu vocational college	Henan Province	3	Kaifeng City	24.64	A+	A+	A+	A+	A+
31	Zibo vocational college	Shandong Province	2	Zibo City	24.728	A++	C+	D+	D+	B
32	Shandonɡyixue vocational college	Shandong Province	3	Jinan City	23.873	A+	C+	B+	A++	B+
33	Zhejianɡɡonɡye vocational college	Zhejiang Province	6	Shaoxing City	20.892	A+	B+	B	C+	A
34	Ninɡbo vocational college	Zhejiang Province	7	Ningbo City	24.061	A+	B+	B+	B+	A
35	Suzhoujinɡmao vocational college	Jiangsu Province	8	Suzhou City	21.939	A+	A++	A+	A++	A++
36	Shenzhenxinxi vocational college	Guangdong Province	6	Shenzhen City	22.315	A+	B	D+	D	B+
37	Jianɡxiwaiyuwaimao vocational college	Jiangxi Province	1	Nanchang City	24.323	A+	D+	C+	C+	C+
38	Suzhouzhiyedaxue	Jiangsu Province	9	Suzhou City	20.066	A+	E	E	E	D+
39	Anhui vocational college	Anhui Province	2	Hefei City	23.824	A+	B+	A	B+	B+
40	Ninɡbochenɡshi vocational college	Zhejiang Province	8	Ningbo City	23.043	A+	A+	A+	A++	A++
41	Jianɡsuhaishi vocational college	Jiangsu Province	10	Nanjing City	20.202	A+	C+	C+	E	B+
42	Wuhan vocational college	Hubei Province	1	Wuhan City	22.337	A+	C+	B	B	B+
43	Jianɡsuɡonɡchenɡ vocational college	Jiangsu Province	11	Nantong City	20.76	A+	A+	A+	A+	A++
44	Zhejianɡshanɡye vocational college	Zhejiang Province	9	Hangzhou City	21.836	A+	A++	A+	A+	A++
45	Jianɡsunonɡlin vocational college	Jiangsu Province	12	Zhenjiang City	21.964	A+	A++	A++	A++	A++
46	Fujianchuanzhenɡjiaotonɡ vocational college	Fujian Province	1	Fuzhou City	22.503	A+	A	A+	A+	A
47	ɡuanɡdonɡnonɡɡonɡshanɡ vocational college	Guangdong Province	7	Guangzhou City	21.185	A+	D+	D+	E	C+
48	Jianɡsujinɡmao vocational college	Jiangsu Province	13	Nanjing City	19.93	A+	A	A	A	A+
49	Nanjinɡtiedao vocational college	Jiangsu Province	14	Nanjing City	20.756	A+	B	B	D+	A
50	Chanɡzhoujidian vocational college	Jiangsu Province	15	Changzhou City	20.042	A+	A+	A++	A+	A++
51	Rizhao vocational college	Shandong Province	4	Rizhao City	22.024	A+	A++	A++	A++	A
52	Jianɡsunonɡmukeji vocational college	Jiangsu Province	16	Taizhou City	20.435	A+	A++	A++	A++	A++
53	Chonɡqinɡchenɡshiɡuanli vocational college	Chongqing City	3	Chongqing City	19.539	A+	B+	B+	B+	A
54	ɡuanɡdonɡshipinyaopin vocational college	Guangdong Province	8	Guangzhou City	20.622	A+	A+	A+	A+	A+
55	ɡuanɡdonɡjidian vocational college	Guangdong Province	9	Guangzhou City	19.645	A+	C+	B+	B	B+
56	Zhejianɡjinɡmao vocational college	Zhejiang Province	10	Hangzhou City	20.194	A+	A+	A+	A+	A++
57	Shanxitieluɡonɡchenɡ vocational college	Shaanxi Province	2	Weinan City	19.951	A+	B+	C+	E+	A
58	Chenɡduhanɡkonɡ vocational college	Sichuan Province	2	Chengdou City	20.063	A+	C+	B	C	B+
59	Anhuijidianyejishu vocational college	Anhui Province	3	Wuhu City	18.548	A	B+	B+	B	A+
60	Yanɡzhoushizhiyedaxue	Jiangsu Province	17	Yangzhou City	19.033	A	B+	A	A	A
61	Beijinɡnonɡye vocational college	Beijing City	3	Beijing City	20.057	A+	C	A+	A	B+
62	Kunminɡyejin vocational college	Yunnan Province	1	Kunming City	19.77	A+	A	A	A	A
63	Beijinɡxinxi vocational college	Beijing City	4	Beijing City	20.194	A+	D+	B+	B	B+
64	Suzhouɡonɡye vocational college	Jiangsu Province	18	Suzhou City	18.27	A	A++	A++	A+	A++
65	Sichuanɡonɡchenɡ vocational college	Sichuan Province	3	Deyang City	18.422	A	B	B+	B+	A
66	Yanɡlinɡ vocational college	Shaanxi Province	3	Yangling City	19.468	A+	B	C+	C+	B+
67	Zhejianɡɡonɡshanɡ vocational college	Zhejiang Province	11	Ningbo City	18.513	A	A+	A+	A	A++
68	Henan vocational college	Henan Province	4	Zhengzhou City	17.974	A	B	D+	E	B+
69	Kaifenɡdaxue	Henan Province	5	Kaifeng City	18.697	A	A+	A+	A+	A+
70	Chonɡqinɡɡonɡchenɡ vocational college	Chongqing City	4	Chongqing City	17.676	A	D+	D+	C	B
71	Henanjiancha vocational college	Henan Province	6	Zhengzhou City	20.226	A+	A++	A++	A++	A++
72	Jianɡxiyinɡyonɡjishu vocational college	Jiangxi Province	2	Ganzhou City	19.792	A+	D+	C	E+	D+
73	Chonɡqinɡyiyao vocational college	Chongqing City	5	Chongqing City	17.664	A	D	D+	C+	C+
74	ɡuanɡdonɡjiaotonɡ vocational college	Guangdong Province	10	Guangzhou City	18.127	A	B	B+	B+	A
75	Chonɡqinɡsanxiayiyao vocational college	Chongqing City	6	Chongqing City	18.371	A	E+	D+	C+	C
76	Zhejianɡɡonɡmao vocational college	Zhejiang Province	12	Chongqing City	18.45	A	A++	A+	A	A++
77	Hebeiɡonɡye vocational college	Hebei Province	1	Shijiazhuang City	19.164	A	B+	B	C+	B+
78	Zhejianɡyuyinɡ vocational college	Zhejiang Province	13	Hangzhou City	20.142	A+	B+	B+	B	B+
79	Anhuishanɡmao vocational college	Anhui Province	4	Wuhu City	18.783	A	C+	C	C+	B+
80	Zhejianɡlvyou vocational college	Zhejiang Province	14	Hangzhou City	18.505	A	B+	B+	B	A
81	Zhenɡzhoutielu vocational college	Henan Province	7	Zhengzhou City	18.565	A	A+	A	B+	A+
82	Zhejianɡyiyao vocational college	Zhejiang Province	15	Ningbo City	18.34	A	A+	A+	A+	A++
83	Henanjinɡmao vocational college	Henan Province	8	Zhengzhou City	18.217	A	B	B	B+	B+
84	Beijinɡcaimao vocational college	Beijing City	5	Beijing City	18.98	A	D	A	B	B+
85	Nanjinɡkeji vocational college	Jiangsu Province	19	Nanjing City	18.125	A	A++	A+	A+	A++
86	Wuhanchenɡshi vocational college	Hubei Province	2	Wuhan City	19.018	A	B	C+	C	B+
87	Zhejianɡjinɡji vocational college	Zhejiang Province	16	Hangzhou City	18.708	A	C+	B	B	B+
88	Xianhanɡkonɡ vocational college	Shaanxi Province	4	Xian City	18.566	A	C+	C+	D+	B+
89	Zhaoqinɡyixue vocational college	Guangdong Province	11	Zhaoqing City	18.203	A	E+	D+	E+	D+
90	Foshan vocational college	Guangdong Province	12	Foshan City	18.239	A	D+	C+	C	B
91	Taizhou vocational college	Zhejiang Province	17	Taizhou City	15.651	B+	C	D	C	B
92	Yiwuɡonɡshanɡ vocational college	Zhejiang Province	18	Yiwu City	18.041	A	B+	B+	B+	A
93	Yantai vocational college	Shandong Province	5	Yantai City	18.372	A	C	C+	C+	C+
94	Hanɡzhou vocational college	Zhejiang Province	19	Hangzhou City	17.879	A	B+	B+	C+	A
95	Yanɡzhouɡonɡye vocational college	Jiangsu Province	20	Yangzhou City	18.012	A	A	A	B+	A+
96	Xinɡtaiyinɡyonɡjishu vocational college	Hebei Province	2	Xingtai City	17.505	A	B	B	C	B+
97	Chonɡqinɡɡonɡshanɡ vocational college	Chongqing City	7	Chongqing City	16.743	A	C	C	C+	B+
98	Anhuicaimao vocational college	Anhui Province	5	Hefei City	18.666	A	A	A	A	A
99	Xuzhouɡonɡye vocational college	Jiangsu Province	21	Xuzhou City	15.94	B+	B	B+	B+	A
100	Hunanɡonɡye vocational college	Hunan Province	2	Zhangsha City	18.569	A	B	C+	C	B+
101	Chanɡchun vocational college	Jilin Province	1	Zhangchun City	17.998	A	D+	C	E+	C+
102	Jianɡsudianzixinxi vocational college	Jiangsu Province	22	Huaian City	16.793	A	B+	B+	B	A+
103	Huanɡɡanɡ vocational college	Hubei Province	3	Huanggang City	18.08	A	D+	D+	D	C
104	Nanjinɡjiaotonɡ vocational college	Jiangsu Province	23	Nanjing City	16.989	A	B+	A	B+	A+
105	Jinan vocational college	Shandong Province	6	Jinan City	18.382	A	C	E+	C	C
106	Donɡɡuan vocational college	Guangdong Province	13	Dongguan City	16.31	A	C	C+	C+	B+
107	Hezeyixue vocational college	Shandong Province	7	Heze City	18.139	A	B+	A	A	B+
108	Lanzhoushihua vocational college	Gansu Province	i	Lanzhou City	17.952	A	C+	C	E	C+
109	Canɡzhouyixue vocational college	Hebei Province	3	Cangzhou City	17.179	A	D+	B	B+	B
110	Xinjianɡnonɡye vocational college	the Xinjiang Uygur Autonomous Region	1	Jichang Hui Autonomous Prefecture	18.246	A	C+	D+	D	C
111	Nanninɡ vocational college	Guangxi Zhuang Autonomous Region	1	Nanning City	17.542	A	A+	A	A	A
112	Chenɡdufanɡzhi vocational college	Sichuan Province	4	Chengdou City	17.647	A	B+	B+	B+	A
113	Zhanɡzhou vocational college	Fujian Province	2	Zhangzhou City	17.284	A	A+	A+	A+	A+
114	ɡuanɡxi vocational college	Guangxi Zhuang Autonomous Region	2	Nanning City	16.989	A	B+	B	B	A
115	Binzhou vocational college	Shandong Province	8	Binzhou City	17.17	A	C	C+	C+	C+
116	Wuhanruanjianɡonɡchenɡ vocational college	Hubei Province	4	Wuhan City	17.42	A	B	B	C	B+
117	Weifanɡ vocational college	Shandong Province	9	Weifang City	17.488	A	C	D+	D+	C
118	Chanɡzhouɡonɡye vocational college	Jiangsu Province	24	Changzhou City	16.31	A	B+	A	A	A
119	Suzhounonɡye vocational college	Jiangsu Province	25	Suzhou City	17.077	A	B+	A	A	A
120	Jianɡxicaijinɡ vocational college	Jiangxi Province	3	Jiujiang City	16.288	A	D	E+	D	D+
121	Qinɡdao vocational college	Shandong Province	10	Qingdao City	17.145	A	B+	A	A	B+
122	Jianɡsuyiyao vocational college	Jiangsu Province	26	Yancheng City	15.367	B+	D	D	E+	C+
123	Shandonɡliminɡkeji vocational college	Shandong Province	11	Jinan City	17.513	A	E	E	E+	E
124	Zhejianɡfanɡzhifuzhuanɡ vocational college	Zhejiang Province	20	Ningbo City	16.15	B+	B+	B+	B+	A
125	Liuzhou vocational college	Guangxi Zhuang Autonomous Region	3	Liuzhou City	16.167	B+	C	B	B	B
126	Hubei vocational college	Hubei Province	5	Xiaogan City	16.603	A	C	B	B	C+
127	Jiujianɡ vocational college	Jiangxi Province	4	Jiujiang City	16.87	A	C	D	E+	D+
128	Shanxiɡuofanɡɡonɡye vocational college	Shaanxi Province	5	Xian City	16.691	A	B+	C+	B	B+
129	ɡuanɡzhouchenɡjian vocational college	Guangdong Province	14	Guangzhou City	15.968	B+	C	C	D+	C+
130	Heilonɡjianɡ vocational college	Heilongjiang Province	1	Haerbin City	16.308	A	B+	B+	B+	B+
131	Fuzhoumoerbenliɡonɡ vocational college	Fujian Province	3	Fuzhou City	17.821	A	A++	A++	A++	A
132	Xianɡyanɡ vocational college	Hubei Province	6	Xiangyang City	16.737	A	D+	D	E	D+
133	Chenɡdu vocational college	Sichuan Province	5	Chengdou City	16.679	A	B+	B	B	B+
134	Fujianxinxi vocational college	Fujian Province	4	Nanjing City	17.141	A	A	A	A	A
135	Zhejianɡjianshe vocational college	Zhejiang Province	21	Hangzhou City	16.137	B+	A+	A	A	A+
136	Liminɡzhiyedaxue	Fujian Province	5	Quanzhou City	16.173	A	B	B+	B+	B+
137	Liuzhoutiedao vocational college	Guangxi Zhuang Autonomous Region	4	Liuzhou City	15.995	B+	C	D+	D+	C+
138	Shanxi vocational college	Shaanxi Province	6	Xian City	15.913	B+	A	B+	A	A
139	Henanɡonɡye vocational college	Henan Province	9	Nanyang City	14.792	B+	B	B	C+	B+
140	Sichuanjiaotonɡ vocational college	Sichuan Province	6	Chengdou City	16.214	A	A	A	B+	A
141	Nantonɡzhiyedaxue	Jiangsu Province	27	Nantong City	15.599	B+	D	D	E	C
142	Anhuiyixue vocational college	Anhui Province	6	Hefei City	15.61	B+	E+	B	B	C+
143	Chanɡshahanɡkonɡ vocational college	Hunan Province	3	Zhangsha City	15.983	B+	D+	C	C	C+
144	Dalian vocational college	Liaoning Province	1	Dalian City	15.664	B+	C+	B	B	B+
145	Xinɡtaiyixue vocational college	Hebei Province	4	Xingtai City	14.756	B+	E+	C+	B+	C+
146	Weihai vocational college	Shandong Province	12	Weihai City	15.673	B+	E+	E+	C+	E+
147	Lijianɡshifan vocational college	Yunnan Province	2	Lijiang City	15.856	B+	A++	A++	A++	A++
148	Zhejianɡyishu vocational college	Zhejiang Province	22	Hangzhou City	15.901	B+	C+	A+	A	A
149	Wuhantielu vocational college	Hubei Province	7	Wuhan City	15.936	B+	A	B+	B	A
150	Zhonɡshan vocational college	Guangdong Province	15	Zhongshan City	14.706	B+	D+	B	B	B
151	Beijinɡqinɡnianzhenɡzhi vocational college	Beijing City	6	Beijing City	15.774	B+	A	A+	A+	A+
152	Chanɡzhouɡonɡchenɡ vocational college	Jiangsu Province	28	Changzhou City	14.176	B+	B+	B	B	A
153	Hunanhuaɡonɡ vocational college	Hunan Province	4	Zhuzhou City	15.668	B+	B	C	E	B
154	Suzhouweishenɡ vocational college	Jiangsu Province	29	Suzhou City	14.639	B+	A	A	A	A+
155	Jianɡxilvyoushanɡmao vocational college	Jiangxi Province	5	Nanchang City	15.203	B+	E+	E+	E+	E+
156	Xiantielu vocational college	Shaanxi Province	7	Xian City	15.109	B+	D+	E+	E+	C
157	Liaoninɡshenɡjiaotonɡ vocational college	Liaoning Province	2	Shenyang City	15.281	B+	B	C	D+	B
158	Lanzhouziyuanhuanjinɡ vocational college	Gansu Province	2	Lanzhou City	15.449	B+	B	B	D+	B
159	Hanɡzhoukeji vocational college	Zhejiang Province	23	Hangzhou City	15.069	B+	A+	A	A	A+
160	Hunanhuanjinɡshenɡwu vocational college	Hunan Province	5	Hengyang City	14.55	B+	E+	C	C	C
161	Chenɡdeshiyou vocational college	Hebei Province	5	Chengde City	14.254	B+	A	A	B+	A
162	Wuxichenɡshi vocational college	Jiangsu Province	30	Wuxi City	14.601	B+	A	A+	A++	A+
163	Donɡyinɡ vocational college	Shandong Province	13	Dongying City	15.109	B+	C+	C	C+	C
164	Jianɡsuxinxi vocational college	Jiangsu Province	31	Wuxi City	14.563	B+	A	B+	B+	A
165	ɡuanɡzhouminhanɡ vocational college	Guangdong Province	16	Guangzhou City	14.539	B+	B	B	D	B+
166	Jianɡmen vocational college	Guangdong Province	17	Jiangmen City	14.157	B+	E+	E+	E+	D+
167	Shandonɡshanɡwu vocational college	Shandong Province	14	Yantai City	14.562	B+	D+	C+	C	C
168	Wenzhoukeji vocational college	Zhejiang Province	24	Wenzhou City	13.81	B+	A+	A	A	A+
169	Hubeisanxia vocational college	Hubei Province	8	Yichang City	14.578	B+	B	B+	B+	B
170	Chenɡdunonɡyekeji vocational college	Sichuan Province	7	Chengdou City	14.676	B+	B+	B+	B	A
171	Wuhanchuanbo vocational college	Hubei Province	9	Wuhan City	14.866	B+	A	B+	C+	B+
172	Dehonɡshifan vocational college	Yunnan Province	3	Dehong Dai And Jingpo Ethnic Group Municipality	14.466	B+	A+	A++	A++	A+
173	ɡuanɡzhoutielu vocational college	Guangdong Province	18	Guangzhou City	14.1	B+	D+	C	E+	B
174	Jianɡsuhanɡyun vocational college	Jiangsu Province	32	Nantong City	13.706	B+	B+	B+	B	A
175	Beijinɡjinɡjiɡuanli vocational college	Beijing City	7	Beijing City	15.35	B+	A+	A++	A++	A+
176	Wuhanjiaotonɡ vocational college	Hubei Province	10	Wuhan City	14.417	B+	B+	C+	C+	B+
177	Jianɡxixiandai vocational college	Jiangxi Province	6	Nanchang City	14.753	B+	B	C	E+	C+
178	Huzhou vocational college	Zhejiang Province	25	Huzhou City	13.064	B+	B+	B+	B+	A
179	ɡuanɡdonɡshenɡwaiyuyishu vocational college	Guangdong Province	19	Guangzhou City	14.566	B+	B+	B+	B+	A
180	Anhuiɡonɡshanɡ vocational college	Anhui Province	7	Hefei City	14.762	B+	B+	B	C+	B+
181	ɡuanɡdonɡɡonɡmao vocational college	Guangdong Province	20	Guangzhou City	14.129	B+	C	C+	D+	C+
182	Hefei vocational college	Anhui Province	8	Hefei City	14.503	B+	B+	B+	B	B+
183	Tianjinyixue vocational college	Tianjin City	2	Tianjin City	14.777	B+	D+	C+	E+	C
184	Hunanjidian vocational college	Hunan Province	6	Zhangsha City	13.219	B+	C	D+	E+	B
185	Heilonɡjianɡnonɡyejinɡji vocational college	Heilongjiang Province	2	Mudanjiang City	14.82	B+	D+	C	C+	D+
186	Haerbin vocational college	Heilongjiang Province	3	Haerbin City	14.298	B+	C+	C+	C+	B
187	Shanɡqiuyixue vocational college	Henan Province	10	Shangqiu City	12.673	B+	E+	D	C+	D+
188	Quanzhouyixue vocational college	Fujian Province	6	Quanzhou City	13.727	B+	E+	D+	D+	C
189	Nantonɡkeji vocational college	Jiangsu Province	33	Nantong City	14.179	B+	A++	A++	A++	A++
190	Hunanqicheɡonɡchenɡ vocational college	Hunan Province	7	Zhuzhou City	14.24	B+	C+	D+	E+	B
191	Shijiazhuanɡ vocational college	Hebei Province	6	Shijiazhuang City	14.064	B+	B	B+	B+	B+
192	Hubeizhonɡyiyao vocational college	Hubei Province	11	Jingzhou City	14.219	B+	B	B+	B+	B+
193	Henanyixue vocational college	Henan Province	11	Zhengzhou City	13.606	B+	B+	A	A	A
194	Shandonɡkeji vocational college	Shandong Province	15	Weifang City	14.305	B+	B	C+	C	C+
195	ɡuanɡdonɡshuilidianli vocational college	Guangdong Province	21	Guangzhou City	13.742	B+	C+	C	C+	B
196	Henanyishu vocational college	Henan Province	12	Zhengzhou City	13.754	B+	A+	A++	A++	A+
197	Jiaozuodaxue	Henan Province	13	Jiaozuo City	12.811	B+	C	B	B+	B
198	ɡuilinshifan vocational college	Guangxi Zhuang Autonomous Region	5	Guilin City	13.158	B+	E	E	E	D
199	Heyuan vocational college	Guangdong Province	22	Heyuan City	13.765	B+	C	C	C+	C+
200	Xianyanɡ vocational college	Shaanxi Province	8	Xianyang City	13.696	B+	C+	C+	B	B
201	Yanchenɡɡonɡye vocational college	Jiangsu Province	34	Yancheng City	12.183	B	D	D+	E	B
202	Jiaozuoshifan vocational college	Henan Province	14	Jiaozuo City	12.996	B+	C+	B+	B+	B+
203	Shandonɡjiaotonɡ vocational college	Shandong Province	16	Weifang City	13.908	B+	B	B	C	B
204	Jianɡsushipinyaopin vocational college	Jiangsu Province	35	Huaian City	12.629	B+	D	E+	E	C
205	Hunantiedao vocational college	Hunan Province	8	Zhuzhou City	13.963	B+	A	B+	D+	A
206	Jianɡxihuanjinɡɡonɡchenɡ vocational college	Jiangxi Province	7	Ganzhou City	13.775	B+	D	D	E+	D
207	Nanjinɡlvyou vocational college	Jiangsu Province	36	Nanjing City	13.173	B+	D	D	E+	C+
208	Tonɡren vocational college	Guizhou Province	1	Tongren City	13.376	B+	C+	B	B	B
209	Hunanjiaotonɡ vocational college	Hunan Province	9	Zhangsha City	13.282	B+	B	C+	D	B
210	Baotou vocational college	the Nei Monggol Autonomous Region	1	Baotou City	13.421	B+	E	E	D+	E+
211	Beijinɡlaodonɡbaozhanɡ vocational college	Beijing City	8	Beijing City	13.902	B+	B+	A	A	A
212	Heilonɡjianɡjianzhu vocational college	Heilongjiang Province	4	Haerbin City	13.631	B+	E+	E	E	E+
213	Shanɡhai岀banyinshua vocational college	Shanghai City	1	Shanghai City	13.249	B+	A+	A	A	A+
214	Weifanɡɡonɡchenɡ vocational college	Shandong Province	17	Weifang City	13.567	B+	E+	E+	D	E+
215	Ninɡxiaɡonɡshanɡ vocational college	the Ningxia Hui Autonomous Region	1	Yinchuan City	13.717	B+	E	E	E+	E+
216	Chanɡchunqicheɡonɡye vocational college	Jilin Province	2	Zhangchun City	13.513	B+	C+	C+	D+	B
217	ɡuanɡdonɡ vocational college	Guangdong Province	23	Foshan City	12.53	B+	D+	E+	E	C
218	Qinɡdaojiudianɡuanli vocational college	Shandong Province	18	Qingdao City	13.43	B+	D	E+	D+	D+
219	Shanɡhaiɡonɡyimeishu vocational college	Shanghai City	2	Shanghai City	13.889	B+	C+	B+	C+	B+
220	Quzhou vocational college	Zhejiang Province	26	Quzhou City	12.291	B	B+	B+	B+	A+
221	Jianɡsucaijinɡ vocational college	Jiangsu Province	37	Huaian City	13.004	B+	B+	B+	B+	A
222	Xuchanɡ vocational college	Henan Province	15	Xuchang City	13.196	B+	C+	D+	D+	C+
223	Shanxiɡonɡchenɡ vocational college	Shanxi Province	1	Taiyuan City	13.538	B+	C+	D	E	D+
224	Shanɡhaichenɡjian vocational college	Shanghai City	3	Shanghai City	13.169	B+	B	C+	C+	B+
225	Shandonɡ vocational college	Shandong Province	19	Jinan City	13.427	B+	B	C+	C+	C+
226	ɡuanɡxijiaotonɡ vocational college	Guangxi Zhuang Autonomous Region	6	Nanning City	13.453	B+	C+	D+	C+	C
227	Ziboshifan vocational college	Hebei Province	20	Zibo City	13.403	B+	D	B	B+	C+
228	Qinhuanɡdao vocational college	Shandong Province	7	Qinhuangdao City	12.71	B+	B	B	B	B+
229	Anhuishuilishuidian vocational college	Anhui Province	9	Hefei City	13.406	B+	B+	B+	B+	B
230	Yunnanjiaotonɡ vocational college	Yunnan Province	4	Kunming City	13.399	B+	B+	B+	B	B
231	Hainanjinɡmao vocational college	Hainan Province	1	Haikou City	13.118	B+	C	C	C	B
232	Xizanɡ vocational college	Tibet Autonomous Region	1	Lasa City	13.372	B+	D+	C+	D	C+
233	Anhuizhonɡyiyao vocational college	Anhui Province	10	Wuhu City	13.127	B+	E+	C	D+	D
234	Chanɡchunyixue vocational college	Jilin Province	3	Zhangchun City	12.935	B+	A++	A++	A++	A++
235	Sichuanxinxi vocational college	Sichuan Province	8	Zhangchun City	12.658	B+	C+	C+	C+	B+
236	ɡuanɡzhouchenɡshi vocational college	Guangdong Province	24	Guangzhou City	12.836	B+	E+	D+	C	C
237	Fuzhou vocational college	Fujian Province	7	Fuzhou City	13.282	B+	A+	A	A	A+
238	Hunanɡonɡyimeishu vocational college	Hunan Province	10	Yiyang City	12.831	B+	D+	C+	D+	B
239	Tianjinxiandai vocational college	Tianjin City	3	Tianjin City	13.415	B+	C+	C	C	C+
240	ɡuizhoujiaotonɡ vocational college	Guizhou Province	2	Guiyang City	13.186	B+	D	E	E+	E+
241	Chanɡshashanɡmaolvyou vocational college	Hunan Province	11	Zhangsha City	13.159	B+	D+	D+	C	C
242	Baoji vocational college	Shaanxi Province	9	Baoji City	12.368	B+	E	E+	C	E+
243	Tianjinbohai vocational college	Tianjin City	4	Tianjin City	13.203	B+	B	B+	B	B
244	Chanɡchunjinronɡ vocational college	Jilin Province	4	Zhangchun City	13.232	B+	A++	A++	A++	A++
245	Zhejianɡjiaotonɡ vocational college	Zhejiang Province	27	Hangzhou City	12.73	B+	B+	C+	C+	B+
246	Zunyiyiyao vocational college	Guizhou Province	3	Zunyi City	12.673	B+	D	B	B+	D+
247	Shazhouzhiyeɡonɡ vocational college	Jiangsu Province	38	Suzhou City	12.838	B+	C+	B+	B+	B+
248	ɡuanɡxijidian vocational college	Guangxi Zhuang Autonomous Region	7	Nanning City	12.579	B+	C	E+	E	C
249	Zhenɡzhou vocational college	Henan Province	16	Zhengzhou City	12.027	B	B+	B+	B+	A
250	Zhenjianɡshi vocational college	Jiangsu Province	39	Zhenjiang City	11.129	B	E+	D	E	C
251	Lanzhou vocational college	Gansu Province	3	Lanzhou City	12.603	B+	E	E+	D	E+
252	Henannonɡye vocational college	Henan Province	17	Zhengzhou City	12.2	B	B+	B+	B+	B+
253	Zhejianɡchanɡzhenɡ vocational college	Zhejiang Province	28	Hangzhou City	12.666	B+	A	A+	A+	B+
254	Lonɡnanshifan vocational college	Gansu Province	4	Longnan City	12.538	B+	E+	D+	C+	C
255	ɡuanɡdonɡlinɡnan vocational college	Guangdong Province	25	Guangzhou City	12.223	B	B	B	C+	B
256	Shanxi vocational college	Shanxi Province	2	Taiyuan City	12.798	B+	B	C+	B	B
257	Hunanminzu vocational college	Hunan Province	12	Yueyang City	12.795	B+	B	B+	E+	B
258	Shandonɡzhonɡyiyao vocational college	Shandong Province	21	Yantai City	12.57	B+	C	C+	C+	C+
259	Tianjindianzixinxi vocational college	Tianjin City	5	Tianjin City	12.783	B+	E	E	E	E+
260	Shanxijiaotonɡ vocational college	Shaanxi Province	10	Xian City	12.276	B	B	C	C	B
261	Mianyanɡ vocational college	Sichuan Province	9	Mianyang City	12.169	B	C+	B	C+	B
262	Suzhouɡonɡyeyuanqufuwuwaibao vocational college	Jiangsu Province	40	Suzhou City	12.38	B+	A+	A	B+	A+
263	Shanxicaijinɡ vocational college	Shaanxi Province	11	Xianyang City	11.989	B	B+	B+	B+	A
264	Hunandazhonɡchuanmei vocational college	Hunan Province	13	Zhangsha City	12.131	B	C	D+	C	C+
265	Jinzhonɡshifan vocational college	Shanxi Province	3	Jinzhong City	12.615	B+	A	A+	A++	A
266	Ninɡboweishenɡ vocational college	Zhejiang Province	29	Ningbo City	11.823	B	C	C	D	B
267	Sichuan vocational college	Sichuan Province	10	Suining City	12.037	B	A+	B+	B	A
268	Zhonɡshanhuoju vocational college	Guangdong Province_	26	Zhongshan City	11.761	B	D+	B	C	B
269	Hunantielukeji vocational college	Hunan Province	14	Zhuzhou City	12.433	B+	B+	B	E+	B+
270	Hunanɡaosutielu vocational college	Hunan Province	15	Hengyang City	12.417	B+	C+	C	E+	C+
271	Tonɡrenyouershifan vocational college	Guizhou Province	4	Tongren City	12.323	B	D	B+	A	B
272	Shandonɡshuili vocational college	Shandong Province	22	Rizhao City	12.156	B	B	C+	C+	C+
273	Leshan vocational college	Sichuan Province	11	Leshan City	11.684	B	D+	C	B	C+
274	Henanjiaotonɡ vocational college	Henan Province	18	Zhengzhou City	11.858	B	A	B+	B	A
275	ɡuanɡxidianli vocational college	Guangxi Zhuang Autonomous Region	8	Nanning City	12.442	B+	B+	B+	B+	B+
276	Xianninɡ vocational college	Hubei Province	12	Xianning City	11.805	B	B	C	D	B
277	Ninɡxia vocational college	the Ningxia Hui Autonomous Region	2	Yinchuan City	12.522	B+	E	E	E+	E+
278	Shaoxinɡ vocational college	Zhejiang Province	30	Shaoxing City	11.609	B	B+	B	C+	A
279	Shenyanɡ vocational college	Liaoning Province	3	Shenyang City	11.975	B	D	D	D+	D
280	Lanzhouxiandai vocational college	Gansu Province	5	Lanzhou City	12.676	B+	E	E+	E+	E
281	Neimenɡɡujidian vocational college	the Nei Monggol Autonomous Region	2	Huhehaote City	12.001	B	B	C+	D+	B
282	Hebi vocational college	Henan Province	19	Hebi City	11.412	B	D+	B	B	C+
283	Sichuanchenɡshi vocational college	Sichuan Province	12	Chengdou City	11.357	B	A	B+	B+	A
284	ɡuanɡdonɡɡonɡchenɡ vocational college	Guangdong Province	27	Guangzhou City	11.761	B	D	D+	E	D+
285	Qiandonɡnanminzu vocational college	Guizhou Province	5	Qiandongnan Miao And Dong Ethnic Group Municipality	11.963	B	C	B	B	C
286	Tianjinqinɡɡonɡ vocational college	Tianjin City	6	Tianjin City	12.359	B	C+	C	D+	C
287	Ezhouzhiyedaxue	Hubei Province	13	Ezhou City	11.8	B	D+	E+	E	E+
288	Chonɡqinɡshuilidianli vocational college	Chongqing City	8	Chongqing City	11.51	B	B+	B	B+	B+
289	Yunnanlinye vocational college	Yunnan Province	5	Kunming City	12.286	B	A++	A++	A++	A+
290	Yonɡzhou vocational college	Hunan Province	16	Yongzhou City	11.695	B	C	C+	B	C+
291	Shijiazhuanɡyoudian vocational college	Hebei Province	8	Shijiazhuang City	11.709	B	E+	E+	C	D
292	Shanxishenɡcaizhenɡshuiwu vocational college	Shanxi Province	4	Taiyuan City	12.181	B	B+	B+	A	B+
293	Baotouqinɡɡonɡ vocational college	the Nei Monggol Autonomous Region	3	Baotou City	11.366	B	D	C	D+	C
294	Hunanzhonɡyiyao vocational college	Hunan Province	17	Zhuzhou City	11.8	B	D	C	C	C
295	Hainanzhenɡfa vocational college	Hainan Province	2	Haikou City	11.651	B	C++	C	C	E
296	Sichuankeji vocational college	Sichuan Province	13	Meishan City	11.474	B	C+	B+	B	C+
297	Suzhouɡonɡyimeishu vocational college	Jiangsu Province	41	Suzhou City	11.533	B	C	B+	B	B+
298	Anhuiɡonɡyejinɡji vocational college	Anhui Province	11	Hefei City	11.858	B	B	B	B	B
299	Yibin vocational college	Sichuan Province	14	Yibin City	11.198	B	C	C+	C+	B
300	Chanɡzhoufanɡzhifuzhuanɡ vocational college	Jiangsu Province	42	Changzhou City	11.157	B	C+	C+	C	B
301	Dazhou vocational college	Sichuan Province	15	Dazhou City	11.551	B	C+	C+	B	B
302	ɡuanɡan vocational college	Sichuan Province	16	Guangan City	11.688	B	C+	B	B	B
303	Suzhouɡonɡyeyuanqu vocational college	Jiangsu Province	43	Suzhou City	11.055	B	B	B	B+	B+
304	Hubeishenɡtaiɡonɡchenɡ vocational college	Hubei Province	14	Wuhan City	11.696	B	D+	C	D	D+
305	Shijiazhuanɡtielu vocational college	Hebei Province	9	Shijiazhuang City	11.623	B	A	B+	B	A
306	Jianɡyin vocational college	Jiangsu Province	44	Jiangyin City	11.348	B	E+	B+	B+	B
307	ɡuanɡdonɡkemao vocational college	Guangdong Province	28	Guangzhou City	11.747	B	B+	B+	B+	B+
308	Xiamenhaiyanɡ vocational college	Fujian Province	8	Shamen City	11.976	B	B+	B	B	B+
309	Sichuanɡonɡshanɡ vocational college	Sichuan Province	17	Chengdou City	11.566	B	B	B+	B+	B+
310	Jiujianɡzhiyedaxue	Jiangxi Province	8	Jiujiang City	11.022	B	E+	E+	E+	E+
311	Yantaiqicheɡonɡchenɡ vocational college	Shandong Province	23	Yantai City	11.497	B	C+	B	E+	C+
312	Shandonɡxumushouyi vocational college	Shandong Province	24	Weifang City	11.749	B	A	B	C+	B+
313	Qinɡyuan vocational college	Guangdong Province	29	Qingyuan City	11.296	B	D	E+	E	D
314	Tianjinjiaotonɡ vocational college	Tianjin City	7	Tianjin City	11.744	B	C+	C	E+	C+
315	Zhenɡzhoulvyou vocational college	Henan Province	20	Zhengzhou City	10.858	B	D+	C+	C+	B
316	Wuxikeji vocational college	Jiangsu Province	45	Wuxi City	10.79	B	D	D+	E	C+
317	ɡuanɡxiɡonɡye vocational college	Guangxi Zhuang Autonomous Region	9	Nanning City	11.268	B	C+	B	B+	C+
318	Xinxianɡ vocational college	Henan Province	21	Xinxiang City	10.007	C+	C	B	B	B+
319	Tanɡshanɡonɡye vocational college	Hebei Province	10	Tangshan City	11.348	B	C	C	C	C+
320	Qiannanminzuyixue vocational college	Guizhou Province	6	Qiannan Buyi And Miao Ethnic Group Municipality	10.829	B	C	B+	A	B
321	Chonɡqinɡsanxia vocational college	Chongqing City	9	Chongqing City	11.657	B	B	D+	D+	B
322	Zhejianɡɡuojihaiyun vocational college	Zhejiang Province	31	Zhoushan City	11.229	B	A	A	A	A+
323	Yichun vocational college	Jiangxi Province	9	Yichun City	11.278	B	E	E	E	E
324	Puyanɡ vocational college	Henan Province	22	Puyang City	10.65	B	B	A	A	B+
325	Luzhou vocational college	Sichuan Province	18	Luzhou City	11.064	B	E+	E+	E	D+
326	Jianɡxijiaotonɡ vocational college	Jiangxi Province	10	Nanchang City	11.375	B	C	D+	E+	C
327	Hubeijiaotonɡ vocational college	Hubei Province	15	Wuhan City	11.145	B	B+	C+	D+	B+
328	Luohe vocational college	Henan Province	23	Luohe City	10.497	B	D	C	B	C
329	ɡuizhouqinɡɡonɡ vocational college	Guizhou Province	7	Guiyang City	11.54	B	A	B+	B+	B+
330	Xiamenchenɡshi vocational college	Fujian Province	9	Shamen City	11.318	B	B	B	B+	B+
331	徳zhou vocational college	Shandong Province	25	Dezhou City	11.051	B	D	E+	C	D
332	Chonɡqinɡcaijinɡ vocational college	Chongqing City	10	Chongqing City	10.974	B	D+	D+	C+	C+
333	Qinɡdaoɡanɡwan vocational college	Shandong Province	26	Qingdao City	11.129	B	B	B	C	C+
334	Jinzhonɡ vocational college	Shanxi Province	5	Jinzhong City	11.108	B	D	D+	D+	D+
335	Zhejianɡnonɡyeshanɡmao vocational college	Zhejiang Province	32	Shaoxing City	10.538	B	A+	B+	B+	A+
336	Heilonɡjianɡnonɡyeɡonɡchenɡ vocational college	Heilongjiang Province	5	Haerbin City	11.243	B	D+	C	C+	D+
337	Nantonɡshifan vocational college	Jiangsu Province	46	Nantong City	10.823	B	C	A	A	B+
338	Qinɡdaoyuanyanɡchuanyuan vocational college	Shandong Province	27	Qingdao City	11.099	B	D	C	D+	C+
339	Shanɡhaidianzixinxi vocational college	Shanghai City	4	Shanghai City	11.387	B	C+	D+	E+	C
340	Hunanshenɡwujidian vocational college	Hunan Province	18	Zhangsha City	10.667	B	B+	C+	D+	B+
341	Maanshanshifan vocational college	Anhui Province	12	Maanshan City	10.993	B	C	C	C+	C+
342	Shandonɡliɡonɡ vocational college	Shandong Province	28	Jining City	10.609	B	C+	D+	D+	C+
343	Henanyinɡyonɡjishu vocational college	Henan Province	24	Zhengzhou City	10.78	B	B	B	B	B
344	Xinjianɡqinɡɡonɡ vocational college	the Xinjiang Uygur Autonomous Region	2	Wulumuqi City	10.748	B	D	E+	E+	D
345	Sanmenxia vocational college	Henan Province	25	Sanmenxia City	10.344	B	B+	B	B	B+
346	Liaoninɡnonɡye vocational college	Liaoning Province	4	Yingkou City	11.15	B	D+	D	D+	D
347	Fujianyouershifan vocational college	Fujian Province	10	Fuzhou City	11.199	B	C+	B+	B+	B+
348	Shanɡqiu vocational college	Henan Province	26	Shangqiu City	9.947	C+	D	D+	C+	C
349	Xinjianɡshihezi vocational college	the Xinjiang Uygur Autonomous Region	3	Shihezi City	11.094	B	D	E+	E+	D
350	ɡuanɡzhouɡonɡchenɡjishu vocational college	Guangdong Province	30	Guangzhou City	10.52	B	D	D+	D	C
351	Hebeihuaɡonɡyiyao vocational college	Hebei Province	11	Shijiazhuang City	10.854	B	B	C	C	B
352	Laiwu vocational college	Shandong Province	29	Laiwu City	10.725	B	D	D	D	D
353	ɡuanɡdonɡhuanjinɡbaohuɡonɡchenɡ vocational college	Guangdong Province	31	Foshan City	10.512	B	C	C+	C+	B
354	Yunnannonɡye vocational college	Yunnan Province	6	Kunming City	11.254	B	A++	A++	A++	B+
355	Sichuancaijinɡ vocational college	Sichuan Province	19	Chengdou City	10.801	B	E+	D	C+	D+
356	Hunanchenɡjian vocational college	Hunan Province	19	Xiangtan City	10.597	B	A	A	A	A
357	Chonɡqinɡjiaotonɡ vocational college	Chongqing City	11	Chongqing City	10.731	B	C+	C	D+	C+
358	Wuxiɡonɡyi vocational college	Jiangsu Province	47	Wuxi City	10.191	C+	C+	C+	C	B+
359	Chanɡshahuanjinɡbaohu vocational college	Hunan Province	20	Zhangsha City	10.177	C+	B+	C+	D+	B+
360	Zhenɡzhouyouershifan vocational college	Henan Province	27	Zhengzhou City	10.516	B	B+	A	A+	A
361	Beijinɡzhenɡfa vocational college	Beijing City	9	Beijing City	10.856	B	B	A	A	A
362	Hebeijiaotonɡ vocational college	Hebei Province	12	Shijiazhuang City	10.636	B	B	C	C	B
363	Sichuanshuili vocational college	Sichuan Province	20	Chengdou City	10.595	B	C	B	B+	C+
364	ɡuanɡxinonɡye vocational college	Guangxi Zhuang Autonomous Region	10	Nanning City	10.625	B	B	C+	B	C+
365	Chanɡjianɡ vocational college	Hubei Province	16	Wuhan City	10.638	B	B	D+	E+	C+
366	Henanɡonɡyemaoyi vocational college	Henan Province	28	Zhengzhou City	10.417	B	D+	E+	E	C
367	Yanchenɡyouershifan vocational college	Jiangsu Province	48	Yancheng City	10.863	B	A++	A++	A++	A+
368	ɡuanɡzhouhualikeji vocational college	Guangdong Province	32	Guangzhou City	10.245	C+	D+	D+	E	D
369	Xian vocational college	Shaanxi Province	12	Xian City	10.632	B	D	E+	D+	D
370	Huhehaote vocational college	the Nei Monggol Autonomous Region	4	Huhehaote City	9.85	C+	E	E	E	E+
371	Wulumuqizhiyedaxue	the Xinjiang Uygur Autonomous Region	4	Wulumuqi City	10.205	C+	D+	D	D+	C
372	Chuzhou vocational college	Anhui Province	13	Chuzhou City	9.778	C+	B+	C+	D	B+
373	Hunancaijinɡɡonɡye vocational college	Hunan Province	2!	Hengyang City	10.148	C+	C	C+	C+	B
374	ɡuizhouhuli vocational college	Guizhou Province	8	Guiyang City	10.838	B	A+	A+	A+	B+
375	Nanchonɡ vocational college	Sichuan Province	21	Nanchong City	10.182	C+	B	B	B	B
376	Sichuanyouershifan vocational college	Sichuan Province	22	Mianyang City	10.551	B	E+	E+	C	D
377	Hunankeji vocational college	Hunan Province	22	Zhangsha City	10.327	B	C+	C+	C+	B
378	Sichuanhanɡtian vocational college	Sichuan Province	23	Chengdou City	10.514	B	C	C+	C	C
379	Xinyanɡ vocational college	Henan Province	29	Xinyang City	8.975	C+	D+	D	C	C
380	Yaan vocational college	Sichuan Province	24	Yaan City	10.242	C+	D	D	D+	D
381	Tianjinshanɡwu vocational college	Tianjin City	8	Tianjin City	10.717	B	C	E+	C	C
382	Jiyuan vocational college	Henan Province	30	Jiyuan City	10.371	B	C+	D	C	C+
383	Zhejianɡtonɡjikeji vocational college	Zhejiang Province	33	Hangzhou City	10.467	B	A+	A+	A	A+
384	ɡuanɡxiɡuojishanɡwu vocational college	Guangxi Zhuang Autonomous Region	11	Nanning City	10.623	B	A+	A	A+	A
385	Zhenɡzhoushuqinɡyixue vocational college	Henan Province	31	Zhengzhou City	9.831	C+	C	B	B+	B
386	Bijieyixue vocational college	Guizhou Province	9	Bijie City	10.389	B	C	B+	A	B
387	ɡuizhoudianzixinxi vocational college	Guizhou Province	10	Qiandongnan Miao And Dong Ethnic Group Municipality	10.566	B	B+	B	B	B+
388	Shandonɡlaodonɡ vocational college	Shandong Province	30	Jinan City	10.425	B	C	C+	B	C
389	Ankanɡ vocational college	Shaanxi Province	13	Ankang City	10.585	B	E	E	E+	E
390	Neimenɡɡudianzixinxi vocational college	the Nei Monggol Autonomous Region	5	Huhehaote City	10.398	B	B	C	C	C+
391	Liaochenɡ vocational college	Shandong Province	31	Liaocheng City	10.099	C+	C+	C	C	C+
392	Haerbintiedao vocational college	Heilongjiang Province	6	Haerbin City	10.199	C+	B+	B	D	B+
393	ɡuanɡxishuilidianli vocational college	Guangxi Zhuang Autonomous Region	12	Nanning City	10.226	C+	A	B+	B+	B+
394	Jinzhoushifan vocational college	Liaoning Province	5	Jinzhou City	10.328	B	E	E+	C+	E+
395	Hunanwaiɡuoyu vocational college	Hunan Province	23	Zhangsha City	10.486	B	C+	B	C	C+
396	Liaoninɡjinɡji vocational college	Liaoning Province	6	Liaoning City	10.528	B	D+	D+	D+	D
397	Yueyanɡ vocational college	Hunan Province	24	Yueyang City	10.247	C+	B	D+	D	C+
398	Zhenɡzhoucaishuijinronɡ vocational college	Henan Province	32	Zhengzhou City	10.664	B	A++	A++	A++	A+
399	Anhuiɡuojishanɡwu vocational college	Anhui Province	14	Hefei City	10.58	B	A+	B+	B+	B+
400	Lianyunɡanɡ vocational college	Jiangsu Province	49	Lianyungang City	9.765	C+	D	C	C	C+
401	Shandonɡwaimao vocational college	Shandong Province	32	Qingdao City	10.352	B	C	D	C+	C
402	Liaoninɡshihua vocational college	Liaoning Province	7	Jinzhou City	10.119	C+	D	D+	E+	C+
403	Tanɡshan vocational college	Hebei Province	13	Tangshan City	9.943	C+	E	E	E+	E+
404	Neimenɡɡujianzhu vocational college	the Nei Monggol Autonomous Region	6	Huhehaote City	9.769	C+	C+	B	B	B
405	Liaoninɡshenɡtaiɡonɡchenɡ vocational college	Liaoning Province	8	Shenyang City	10.081	C+	C+	D+	C+	C
406	Shandonɡɡonɡye vocational college	Shandong Province	33	Zibo City	10.196	C+	E+	E+	D	E+
407	ɡuanɡzhoukejimaoyi vocational college	Guangdong Province	33	Guangzhou City	9.91	C+	E+	E+	D+	D+
408	Hunanxiandaiwuliuzhiyejishuxuexiao	Hunan Province	25	Zhangsha City	10.004	C+	B	D+	D+	B
409	Yunnanɡuotuziyuan vocational college	Yunnan Province	7	Kunming City	10.181	C+	A	A	A	B+
410	Chonɡqinɡkechuanɡ vocational college	Chongqing City	12	Chongqing City	9.538	C+	E+	D	E+	D+
411	Shijiazhuanɡxinxiɡonɡchenɡ vocational college	Hebei Province	14	Shijiazhuang City	9.703	C+	E+	E+	C+	D
412	Lishui vocational college	Zhejiang Province	34	Lishui City	9.91	C+	C	C	D+	B
413	Meishan vocational college	Sichuan Province	25	Meishan City	10.32	B	D	C	B+	D+
414	Jilintiedao vocational college	Jilin Province	5	Jilin City	10.146	C+	B	B	D	B
415	Liaoninɡtiedao vocational college	Liaoning Province	9	Ganzhou City	10.235	C+	B	C+	E+	B
416	Bohaichuanbo vocational college	Liaoning Province	10	Huludao City	10.032	C+	D	C	C+	D+
417	Shanxinenɡyuan vocational college	Shaanxi Province	14	Xianyang City	10.11	C+	C	D	E+	D+
418	Zhejianɡjinɡɡuan vocational college	Zhejiang Province	35	Hangzhou City	10.17	C+	B	B+	B	B+
419	Hebeizhenɡfa vocational college	Hebei Province	15	Shijiazhuang City	9.65	C+	D+	E+	C	D+
420	Beijinɡjiaotonɡyunshu vocational college	Beijing City	10	Beijing City	10.538	B	E+	C	D+	E+
421	Shandonɡchenɡshijianshe vocational college	Shandong Province	34	Jinan City	10.272	B	B+	C	D+	C+
422	Yunanwenhuayishu vocational college	Yunnan Province	8	Kunming City	10.475	B	B	A++	A++	B+
423	Jianɡsulvyou vocational college	Jiangsu Province	50	Yangzhou City	9.928	C+	A+	A+	A+	A+
424	Heilonɡjianɡjiaotonɡ vocational college	Heilongjiang Province	7	Qiqihaer City	10.037	C+	C+	D+	D+	D+
425	Anhuichenɡshiɡuanli vocational college	Anhui Province	15	Hefei City	10.144	C+	B+	B+	B+	B
426	Shanxijinronɡ vocational college	Shanxi Province	6	Taiyuan City	10.39	B	A+	A+	A+	A+
427	Hubeichenɡshijianshe vocational college	Hubei Province	17	Wuhan City	10.252	B	B	C	D+	C+
428	Hunanshanɡwu vocational college	Hunan Province	26	Zhangsha City	9.896	C+	C+	D+	C	B
429	Anhuijinɡɡuan vocational college	Anhui Province	16	Hefei City	10.355	B	A	B+	B	B+
430	Chonɡqinɡnenɡyuan vocational college	Chongqing City	13	Chongqing City	9.747	C+	D	D+	C+	D+
431	ɡuanɡxijianshe vocational college	Guangxi Zhuang Autonomous Region	13	Nanning City	9.871	C+	A	B+	A	B+
432	Beijinɡshehuiɡuanli vocational college	Beijing City	11	Beijing City	10.229	C+	A+	A	A	A+
433	Shandonɡdianzi vocational college	Shandong Province	35	Jinan City	10.035	C+	B	C+	D+	C+
434	Jilindianzixinxi vocational college	Jilin Province	6	Jilin City	10.023	C+	B+	B	C+	B
435	Xilinɡuole vocational college	the Nei Monggol Autonomous Region	7	Xilinguole City	9.679	C+	E+	D+	C	E+
436	ɡuanɡxiyouershifan vocational college	Guangxi Zhuang Autonomous Region	14	Nanning City	10.12	C+	E	D+	C+	D+
437	Liaoninɡjidian vocational college	Liaoning Province	11	Dandong City	9.932	C+	D	E+	D	D+
438	Henanjianzhu vocational college	Henan Province	33	Zhengzhou City	9.834	C+	B+	B	B+	B
439	Zhuhaichenɡshi vocational college	Guangdong Province	34	Zhuhai City	9.678	C+	E+	D	D	D+
440	Jininɡ vocational college	Shandong Province	36	Jining City	9.651	C+	D+	E+	D	D+
441	Jinanɡonɡchenɡ vocational college	Shandong Province	37	Jinan City	9.953	C+	D+	D	D	D
442	Sichuanwenhuachanye vocational college	Sichuan Province	26	Chengdou City	9.707	C+	D+	C	D+	C
443	Lianyunɡanɡshifan vocational college	Jiangsu Province	51	Lianyungang City	9.659	C+	E+	D	E+	D+
444	Jilinɡonɡye vocational college	Jilin Province	7	Jilin City	9.837	C+	D	D+	C+	D+
445	Pinɡdinɡshanɡonɡye vocational college	Henan Province	34	Pingdingshan City	9.288	C+	D	D+	C	D
446	Taizhou vocational college	Jiangsu Province	52	Taizhou City	9.152	C+	D	D	D+	C
447	ɡuanɡdonɡliɡonɡ vocational college	Guangdong Province	35	Guangzhou City	9.616	C+	C+	C+	B	C+
448	Hebeiruanjian vocational college	Hebei Province	16	Baoding City	9.999	C+	B	D+	D+	B
449	Linfen vocational college	Shanxi Province	7	Linfen City	9.853	C+	C	C+	B	D+
450	Xianyixue vocational college	Shaanxi Province	15	Xian City	9.599	C+	E+	E+	D+	E+
451	Kunminɡɡonɡye vocational college	Yunnan Province	9	Kunming City	9.511	C+	E+	C	D+	E+
452	Huainanlianhedaxue	Anhui Province	17	Huainan City	9.259	C+	C	C	D	B
453	Liaoninɡjianzhu vocational college	Liaoning Province	12	Liaoyang City	9.319	C+	E	E	C	E+
454	Hubeishuilishuidian vocational college	Hubei Province	18	Wuhan City	9.84	C+	B+	B	C+	B
455	ɡuanɡdonɡsifajinɡɡuan vocational college	Guangdong Province	36	Guangzhou City	9.249	C+	C	C	C	B
456	Weinan vocational college	Shaanxi Province	16	Weinan City	9.275	C+	E+	E	D	E+
457	Suzhoujianxionɡ vocational college	Jiangsu Province	53	Suzhou City	9.185	C+	B	B+	B	B+
458	Hebeiduiwaijinɡmao vocational college	Hebei Province	17	Qinhuangdao City	9.273	C+	C	D+	C+	C+
459	Chonɡqinɡjianzhukeji vocational college	Chongqing City	14	Chongqing City	9.178	C+	E	E+	C	E+
460	Chonɡqinɡdianli vocational college	Chongqing City	15	Chongqing City	9.728	C+	D	C+	D+	C
461	Tianjinchenɡshi vocational college	Tianjin City	9	Tianjin City	9.549	C+	E	E	E	E
462	ɡuanɡdonɡsonɡshan vocational college	Guangdong Province	37	Shaoguan City	9.322	C+	E+	E+	E	E+
463	ɡansujiaotonɡ vocational college	Gansu Province	6	Lanzhou City	9.651	C+	B+	C+	C	B
464	Yunnanɡuofanɡɡonɡye vocational college	Yunnan Province	10	Kunming City	9.693	C+	A	B+	B+	B
465	Xinjianɡjiaotonɡ vocational college	the Xinjiang Uygur Autonomous Region	5	Wulumuqi City	9.337	C+	B	D+	E+	C+
466	Tianjintiedao vocational college	Tianjin City	10	Tianjin City	9.687	C+	B+	B	E+	B
467	Xinjianɡshifan vocational college	the Xinjiang Uygur Autonomous Region	6	Wulumuqi City	8.907	C+	E+	C	C+	D+
468	ɡuizhou vocational college	Guizhou Province	11	Guiyang City	9.528	C+	B+	B+	B+	B
469	Chuanbeiyouershifan vocational college	Sichuan Province	27	Guangyuan City	9.266	C+	D+	C	C+	C+
470	Anqinɡyiyao vocational college	Anhui Province	18	Anqing City	8.964	C+	E+	D	D	D+
471	Anhuijiaotonɡ vocational college	Anhui Province	19	Hefei City	9.549	C+	A	B+	B	B+
472	Anhuiɡuofanɡkeji vocational college	Anhui Province	20	Liuan City	9.3	C+	C+	C+	D	B
473	Fujianweishenɡ vocational college	Fujian Province	11	Fuzhou City	8.982	C+	D	E+	E+	D+
474	ɡuanɡdonɡnvzi vocational college	Guangdong Province	38	Guangzhou City	9.406	C+	C	D+	C+	C+
475	Jianɡsuweishenɡjiankanɡ vocational college	Jiangsu Province	54	Nanjing City	8.865	C+	E+	E+	E	D+
476	Yunnannenɡyuan vocational college	Yunnan Province	11	Qujing City	9.69	C+	A++	A++	A++	B+
477	Hainan vocational college	Hainan Province	3	Haikou City	9.3	C+	C+	D+	E	C
478	Hefeiyouershifan vocational college	Anhui Province	21	Hefei City	9.602	C+	A+	A	A+	A
479	Lanɡfanɡ vocational college	Hebei Province	18	Langfang City	9.19	C+	E	D	D+	E+
480	Liuan vocational college	Anhui Province	22	Liuan City	9.238	C+	C+	B	C	C+
481	Shanxijidian vocational college	Shanxi Province	8	Zhangzhi City	9.426	C+	B	D+	D	C
482	Neimenɡɡushanɡmao vocational college	the Nei Monggol Autonomous Region	8	Huhehaote City	8.796	C+	E+	E	C	D
483	Jianɡxiɡonɡyemaoyi vocational college	Jiangxi Province	11	Nanchang City	9.389	C+	C	E+	D	E+
484	Hunanɡonɡchenɡ vocational college	Hunan Province	27	Zhangsha City	9.076	C+	B	C	D+	B
485	Zhenɡzhoudianli vocational college	Henan Province	35	Zhengzhou City	9.247	C+	B	B+	B+	B+
486	Sichuanzhonɡyiyao vocational college	Sichuan Province	28	Mianyang City	8.668	C	C	D	C	C
487	Yunnanɡonɡchenɡ vocational college	Yunnan Province	12	Kunming City	9.03	C+	C	C+	C+	D+
488	Chuxionɡyiyao vocational college	Yunnan Province	13	Chuxiong City	9.269	C+	A	A+	A+	B+
489	Anqinɡ vocational college	Anhui Province	23	Anqing City	9.016	C+	B+	C	D	B
490	Wuhanwaiyuwaishi vocational college	Hubei Province	19	Wuhan City	9.133	C+	E	E+	C+	E+
491	ɡuanɡxiweishenɡ vocational college	Guangxi Zhuang Autonomous Region	15	Nanning City	8.795	C+	C	D	C+	C+
492	Shanxijianzhu vocational college	Shanxi Province	9	Taiyuan City	9.091	C+	B	C+	C+	B
493	Shanxicaimao vocational college	Shanxi Province	10	Jinzhong City	9.533	C+	A+	A	A+	B+
494	Qinɡhaijiaotonɡ vocational college	青海省	1	Xining City	9.311	C+	B+	B+	A	B+
495	Henanɡonɡyehexinxihua vocational college	Henan Province	36	Jiaozuo City	9.217	C+	A++	A+	A+	A+
496	Hubeiɡonɡye vocational college	Hubei Province	20	Shiyan City	9.211	C+	B+	C+	C	B
497	Chonɡqinɡjianzhuɡonɡchenɡ vocational college	Chongqing City	16	Chongqing City	8.826	C+	C+	B	B+	B+
498	Jianɡsushanɡmao vocational college	Jiangsu Province	55	Nantong City	8.611	C	C+	D+	E	B
499	ɡuanɡxiliɡonɡ vocational college	Guangxi Zhuang Autonomous Region	16	Chongzuo City	8.794	C+	E+	D	C+	E+
500	Fujianlinye vocational college	Fujian Province	12	Nanping City	9.209	C+	B+	B+	B+	C+
501	Sichuanyishu vocational college	Sichuan Province	29	Chengdou City	8.812	C+	D+	C+	C+	B
502	Chanɡji vocational college	the Xinjiang Uygur Autonomous Region	7	Changji City	8.858	C+	B	B+	B+	B
503	Shanxijiaotonɡ vocational college	Shanxi Province	11	Taiyuan City	8.872	C+	B	C	C	B
504	Wuhandianli vocational college	Hubei Province	21	Wuhan City	9.24	C+	E	D+	E+	D
505	ɡuanɡdonɡjianshe vocational college	Guangdong Province	39	Guangzhou City	8.722	C+	C	D+	E	C+
506	Hunanliɡonɡ vocational college	Hunan Province	28	Xiangtan City	8.797	C+	A	B+	B+	A
507	Wuchanɡ vocational college	Hubei Province	22	Wuhan City	8.717	C	D	E	E+	E+
508	ɡuanɡxiɡonɡshanɡ vocational college	Guangxi Zhuang Autonomous Region	17	Nanning City	8.901	C+	B+	B+	A	B+
509	ɡuizhouɡonɡshanɡ vocational college	Guizhou Province	12	Guiyang City	8.542	C	B	B	C+	C+
510	Xiantao vocational college	Hubei Province	23	Xiantao City	8.828	C+	D	D	D	E+
511	Shuozhoushifan vocational college	Shanxi Province	12	Shuozhou City	8.97	C+	A+	A++	A++	A
512	Chonɡqinɡanquanjishu vocational college	Chongqing City	17	Chongqing City	8.509	C	D+	C+	C	B
513	Tianjinhaiyun vocational college	Tianjin City	11	Tianjin City	8.76	C+	B+	C+	E+	B+
514	Tianjinjidian vocational college	Tianjin City	12	Tianjin City	9.08	C+	D+	E+	D	D+
515	ɡuanɡzhouhuaxia vocational college	Guangdong Province	40	Guangzhou City	8.566	C	D+	D	E+	D
516	Hanɡzhouwanxianɡ vocational college	Zhejiang Province	36	Hangzhou City	8.596	C	B+	B+	B+	A
517	Kunminɡweishenɡ vocational college	Yunnan Province	14	Kunming City	9.132	C+	A++	A+	A+	B+
518	Baodinɡ vocational college	Hebei Province	19	Baoding City	8.548	C	D+	D+	D	C
519	Jinɡzhou vocational college	Hubei Province	24	Jingzhou City	8.94	C+	B	D	E	D+
520	Jianɡxiweishenɡ vocational college	Jiangxi Province	12	Nanchang City	8.753	C+	D	E+	E+	E+
521	Taishan vocational college	Shandong Province	38	Taian City	8.752	C+	D+	E	D	E+
522	Chanɡde vocational college	Hunan Province	29	Changde City	8.526	C	D+	D+	C+	D+
523	Chonɡqinɡqinɡnian vocational college	Chongqing City	18	Chongqing City	8.234	C	D+	E+	D	C+
524	Neijianɡ vocational college	Sichuan Province	30	Neijiang City	8.338	C	B+	B	B	B+
525	ɡuanɡdonɡnanhuaɡonɡshanɡ vocational college	Guangdong Province	41	Guangzhou City	8.549	C	D	E+	D	D
526	Minjianɡshifan vocational college	Fujian Province	13	Fuzhou City	8.79	C+	E+	D	E	D
527	Yanɡjianɡ vocational college	Guangdong Province	42	Yangjiang City	8.483	C	E+	E+	D	E+
528	Henantuina vocational college	Henan Province	37	Luoyang City	9.043	C+	A+	A++	A++	B+
529	Neimenɡɡuhuaɡonɡ vocational college	the Nei Monggol Autonomous Region	9	Huhehaote City	8.367	C	C	D	E	C
530	Chonɡqinɡshanɡwu vocational college	Chongqing City	19	Chongqing City	8.467	C	C+	D+	C	B
531	Huizhoujinɡji vocational college	Guangdong Province	43	Huizhou City	8.36	C	E+	E	E	E+
532	Kelamayi vocational college	the Xinjiang Uygur Autonomous Region	8	Kelamayi City	8.885	C+	B	C+	D+	C
533	Yiyanɡyixue vocational college	Hunan Province	30	Yiyang City	8.575	C	E+	D	C+	D
534	Shijiazhuanɡrenminyixue vocational college	Hebei Province	20	Shijiazhuang City	8.541	C	E+	C+	B	E+
535	Xuzhouyouershifan vocational college	Jiangsu Province	56	Xuzhou City	8.535	C	D+	B	B	B
536	Shandonɡjinɡmao vocational college	Shandong Province	39	Weifang City	8.597	C	E+	E	C	E+
537	Shantou vocational college	Guangdong Province	44	Shantou City	8.183	C	E+	E	D	E+
538	Tianjinbinhai vocational college	Tianjin City	13	Tianjin City	8.796	C+	B	B	B	B
539	Hunanxinxi vocational college	Hunan Province	31	Zhangsha City	8.445	C	B+	C+	D+	B+
540	Huaibei vocational college	Anhui Province	24	Huaibei City	8.231	C	D+	D	E+	D+
541	Shijiazhuanɡyixue vocational college	Hebei Province	21	Shijiazhuang City	8.549	C	D	E+	D+	E+
542	ɡuiyanɡ vocational college	Guizhou Province	13	Guiyang City	8.459	C	C+	D	D	C
543	Wuhanshanɡmao vocational college	Hubei Province	25	Wuhan City	8.391	C	D+	C+	B	C+
544	ɡuanɡdonɡwenyi vocational college	Guangdong Province	45	Guangzhou City	8.593	C	C	B	C	B
545	Jiuquan vocational college	Gansu Province	7	Jiuquan City	8.458	C	D+	D	E+	D+
546	Chonɡqinɡyouershifan vocational college	Chongqing City	20	Chongqing City	8.545	C	C+	C	C	C+
547	Sichuantuopuxinxijishu vocational college	Sichuan Province	31	Chengdou City	8.301	C	C	C	C	D+
548	Yunchenɡyouershifan vocational college	Shanxi Province	13	Yuncheng City	8.313	C	E	E	C+	E+
549	Sichuanhuaɡonɡ vocational college	Sichuan Province	32	Luzhou City	8.527	C	C	C+	C	C+
550	Handan vocational college	Hebei Province	22	Handan City	8.468	C	D+	D+	C+	D
551	Hebeijiancai vocational college	Hebei Province	23	Qinhuangdao City	8.297	C	C	D	C	C
552	Sichuanshanɡwu vocational college	Sichuan Province	33	Chengdou City	8.206	C	E+	E	E+	D
553	Heilonɡjianɡnonɡken vocational college	Heilongjiang Province	8	Haerbin City	8.411	C	D+	D	C+	D+
554	Wuhanɡonɡchenɡ vocational college	Hubei Province	26	Wuhan City	8.583	C	C	D	E+	D
555	Hunananquanjishu vocational college	Hunan Province	32	Zhangsha City	8.374	C	C+	D	E+	B
556	Chonɡqinɡhanɡtian vocational college	Chongqing City	21	Chongqing City	8.566	C	C+	D+	D+	C
557	Yunnanjidian vocational college	Yunnan Province	15	Kunming City	8.582	C	A	B+	B+	B
558	ɡuanɡdonɡchuanɡxinkeji vocational college	Guangdong Province	46	Dongguan City	8.18	C	D	E+	E+	E+
559	Canɡzhou vocational college	Hebei Province	24	Cangzhou City	8.463	C	E+	D	D	E+
560	Liaoninɡyiyao vocational college	Liaoning Province	13	Shenyang City	8.578	C	C	C	C+	C
561	Yuxinonɡye vocational college	Yunnan Province	16	Yuxi City	8.817	C+	A+	A+	A+	B+
562	Shouɡanɡɡonɡ vocational college	Beijing City	12	Beijing City	8.719	C+	C+	A	A	B
563	Qujinɡyixue vocational college	Yunnan Province	17	Qujing City	8.401	C	C+	B	B	B
564	Jianɡxiɡonɡyeɡonɡchenɡ vocational college	Jiangxi Province	13	Pingxiang City	8.253	C	C	D	E+	D+
565	Hubeikeji vocational college	Hubei Province	27	Wuhan City	8.675	C	B+	C+	C	C+
566	Fujianshuilidianli vocational college	Fujian Province	14	Sanming City	8.687	C	A	B+	B+	B
567	Baotoutiedao vocational college	the Nei Monggol Autonomous Region	10	Baotou City	8.182	C	C	D+	E	D+
568	Xianɡtanyiwei vocational college	Hunan Province	33	Xiangtan City	8.085	C	C+	D+	D	C+
569	ɡuanɡzhounanyanɡliɡonɡ vocational college	Guangdong Province	47	Guangzhou City	7.967	C	C	C+	B	C+
570	Qinɡhaijianzhu vocational college	青海省	2	Xining City	8.638	C	B	B	B	B+
571	ɡuanɡzhoushewaijinɡji vocational college	Guangdong Province	48	Guangzhou City	8.193	C	D	E+	D	E+
572	Henanshuiliyuhuanjinɡ vocational college	Henan Province	38	Zhengzhou City	8.389	C	A+	A	A	A
573	Hainanruanjian vocational college	Hainan Province	4	Qionghai City	8.224	C	E+	D	D+	D+
574	Minxi vocational college	Fujian Province	15	Longyan City	8.444	C	D+	C+	C+	C
575	Anhuidianqiɡonɡchenɡ vocational college	Anhui Province	25	Hefei City	8.751	C+	E+	B+	B+	D+
576	Anhuiɡonɡan vocational college	Anhui Province	26	Hefei City	8.575	C	E	E	E+	E+
577	Liaoninɡqinɡɡonɡ vocational college	Liaoning Province	14	Dalian City	8.561	C	B+	C	D+	C+
578	Liaoyuan vocational college	Jilin Province	8	Liaoyuan City	8.527	C	C	B	B	D+
579	Beijinɡjinɡbei vocational college	Beijing City	13	Beijing City	8.662	C	B+	A	B+	A
580	Zhebeishenɡwukeji vocational college	Hubei Province	28	Wuhan City	8.539	C	C	E+	D	D
581	ɡuanɡxishenɡtaiɡonɡchenɡ vocational college	Guangxi Zhuang Autonomous Region	18	Liuzhou City	8.286	C	A	B+	B+	B+
582	Luodinɡ vocational college	Guangdong Province	49	Yunfu City	7.882	C	D	E	E+	D
583	Fujianyishu vocational college	Fujian Province	16	Fuzhou City	8.425	C	C	A	A	B+
584	ɡansuɡonɡye vocational college	Gansu Province	8	Tianshui City	8.486	C	B	D+	D	D+
585	Yanɡquanjishu vocational college	Shanxi Province	14	Yangquan City	8.492	C	D	A	A	D+
586	Shanɡhaiɡonɡshanɡwaiɡuoyu vocational college	Shanghai City	5	Beijing City	8.214	C	C+	B	C+	C+
587	Chanɡsha vocational college	Hunan Province	34	Zhangsha City	8.067	C	D+	D	E	C
588	Wuwei vocational college	Gansu Province	9	Wuwei City	7.995	C	D	D+	C	D
589	ɡansulinye vocational college	Gansu Province	10	Tianshui City	8.192	C	B	B	B+	B
590	Zhoukou vocational college	Henan Province	39	Zhoukou City	7.9	C	D+	C	C+	C
591	ɡuiyanɡyouershifan vocational college	Guizhou Province	14	Guiyang City	8.278	C	C	C	B	C+
592	ɡansuxumuɡonɡchenɡ vocational college	Gansu Province	11	Wuwei City	8.234	C	C+	D+	D	C
593	Shanxilinye vocational college	Shanxi Province	15	Taiyuan City	8.427	C	B	B+	A	B
594	Zhenɡzhouxinxikeji vocational college	Henan Province	40	Zhengzhou City	8.073	C	B+	C	D+	B
595	Heilonɡjianɡhuli vocational college	Heilongjiang Province	9	Haerbin City	8.247	C	D+	C+	B+	D+
596	Fujiannonɡye vocational college	Fujian Province	17	Fuzhou City	8.313	C	B+	B+	B+	B+
597	Zhaoyanɡshifan vocational college	Liaoning Province	15	Zhaoyang City	7.927	C	E+	C	C+	D
598	Anyanɡ vocational college	Henan Province	41	Anyang City	7.749	C	E+	C	B	D
599	Beijinɡweishenɡ vocational college	Beijing City	14	Beijing City	8.305	C	E	C	C+	D
600	Dinɡxishifan vocational college	Gansu Province	12	Dingxi City	7.814	C	E	E+	D+	D
601	Hunanwaimao vocational college	Hunan Province	35	Zhangsha City	7.945	C	C	E+	C	C
602	Shanɡhaiminhanɡ vocational college	Shanghai City	6	Shanghai City	8.196	C	B+	B+	D+	B
603	Maanshan vocational college	Anhui Province	27	Maanshan City	8.224	C	C+	B	C	B
604	Baichenɡyixue vocational college	Jilin Province	9	Baicheng City	8.116	C	B+	B+	A	B+
605	Loudi vocational college	Hunan Province	36	Loudi City	7.602	D+	E+	E+	E	D
606	Sanyahanɡkonɡlvyou vocational college	Hainan Province	5	Sanya City	8.156	C	C+	C+	D+	C+
607	Panjin vocational college	Liaoning Province	16	Panjin City	8.009	C	E	E	E+	E+
608	Minbansichuantianyi vocational college	Sichuan Province	34	Chengdou City	7.77	C	E+	E+	C	E+
609	Chonɡqinɡdianxun vocational college	Chongqing City	22	Chongqing City	7.371	D+	E+	E+	D+	D+
610	Jianɡxiyixue vocational college	Jiangxi Province	14	Shangrao City	7.978	C	E+	E	E	E+
611	Yinɡkou vocational college	Liaoning Province	17	Yingkou City	7.897	C	E	E	E	E+
612	Anhuidianzixinxi vocational college	Anhui Province	28	Bengbu City	8.087	C	B+	B	C	B
613	Shandonɡyaopinshipin vocational college	Shandong Province	40	Weihai City	8.148	C	C+	D+	D+	D+
614	Shanɡhaikexuejishu vocational college	Shanghai City	7	Shanghai City	8.216	C	B	C	D+	B
615	Mudanjianɡdaxue	Heilongjiang Province	10	Mudanjiang City	8.059	C	B	B+	B+	C+
616	Nanjinɡchenɡshi vocational college	Jiangsu Province	57	Nanjing City	7.901	C	B+	B+	B+	B+
617	Yunnanjinɡmaowaishi vocational college	Yunnan Province	18	Kunming City	7.922	C	B+	B+	B+	C+
618	Shanxiyaoke vocational college	Shanxi Province	16	Taiyuan City	8.099	C	C	C	B	C
619	Zaozhuanɡkeji vocational college	Shandong Province	41	Zaozhuang City	7.795	C	E+	E+	D	E+
620	Jinchenɡ vocational college	Shanxi Province	17	Jincheng City	7.83	C	E	E+	D	E
621	ɡuanɡdonɡmaominɡyouershifan vocational college	Guangdong Province	50	Maoming City	8.028	C	D+	B	B+	C
622	ɡuanɡdonɡwenli vocational college	Guangdong Province	51	Zhanjiang City	7.433	D+	D	D+	C+	D
623	Zaozhuanɡ vocational college	Shandong Province	42	Zaozhuang City	7.853	C	E+	E+	D	E
624	ɡuanɡzhouhuashanɡ vocational college	Guangdong Province	52	Guangzhou City	7.778	C	C	C	C+	D+
625	Yantaiɡonɡchenɡ vocational college	Shandong Province	43	Yantai City	7.436	D+	D+	E+	D	D+
626	Henanjidian vocational college	Henan Province	42	Zhengzhou City	7.441	D+	B+	B	B+	B+
627	Lasashifan vocational college	Tibet Autonomous Region	2	Lasa City	7.962	C	B+	A	E	B+
628	ɡuanɡdonɡtiyu vocational college	Guangdong Province	53	Guangzhou City	7.878	C	B	B+	B+	B+
629	Shanxijinɡɡuan vocational college	Shaanxi Province	17	Xian City	7.596	D+	D+	E+	C	C
630	Shanɡhaisibo vocational college	Shanghai City	8	Shanghai City	7.922	C	B+	B	D	B
631	Chenɡduɡonɡmao vocational college	Sichuan Province	35	Chengdou City	7.947	C	E+	C+	B+	D
632	Jinanyouershifan vocational college	Shandong Province	44	Jinan City	7.854	C	E	E	D+	E+
633	Kunminɡyishu vocational college	Yunnan Province	19	Kunming City	8.079	C	A	A+	A+	B+
634	ɡansujianzhu vocational college	Gansu Province	13	Lanzhou City	7.726	C	B	C	C	B
635	Yunnanlvyou vocational college	Yunnan Province	20	Kunming City	7.925	C	A	A+	A+	B+
636	Shijiazhuanɡyouershifan vocational college	Hebei Province	25	Shijiazhuang City	7.736	C	E+	D	B	D
637	Shanxiyishu vocational college	Shanxi Province	18	Taiyuan City	7.647	C	E	B	B+	C+
638	Kaifenɡwenhuayishu vocational college	Henan Province	43	Kaifeng City	7.719	C	C+	B+	A	C+
639	ɡuanɡdonɡxinɡzhenɡ vocational college	Guangdong Province	54	Guangzhou City	7.811	C	B	B+	A	B+
640	Yanan vocational college	Shaanxi Province	18	Yanan City	7.702	C	E+	E+	E+	E+
641	Qiannanminzuyouershifan vocational college	Guizhou Province	15	Qiannan Buyi And Miao Ethnic Group Municipality	7.752	C	B+	A	A+	B+
642	Hunandianqi vocational college	Hunan Province	37	Xiangtan City	7.792	C	B+	B	C	B+
643	Henanxinxitonɡji vocational college	Henan Province	44	Zhengzhou City	7.902	C	A+	A+	A+	A
644	Shanxiɡonɡshanɡ vocational college	Shaanxi Province	19	Xian City	7.683	C	E+	E	E+	E+
645	Tianjinɡuotuziyuanhefanɡwu vocational college	Tianjin City	14	Tianjin City	7.793	C	E+	E	E	E
646	ɡuanɡdonɡyoudian vocational college	Guangdong Province	55	Guangzhou City	7.935	C	A	A	B+	B+
647	Heilonɡjianɡminzu vocational college	Heilongjiang Province	11	Haerbin City	7.741	C	C	C	B	D+
648	Tonɡlinɡ vocational college	Anhui Province	29	Tongling City	7.51	D+	B+	C	D+	C+
649	Jianɡhanyishu vocational college	Hubei Province	29	Qianjiang City	7.565	D+	E+	D	E+	D
650	Hunanruanjian vocational college	Hunan Province	38	Xiangtan City	7.345	D+	E+	E	E+	E
651	Jianɡxishenɡwukeji vocational college	Jiangxi Province	15	Nanchang City	7.643	C	D	E+	E+	E+
652	Shanɡhailvyou vocational college	Shanghai City	9	Shanghai City	7.695	C	D+	D+	E+	C+
653	Taizhoukeji vocational college	Zhejiang Province	37	Taizhou City	7.635	D+	A+	B+	B+	A
654	Maominɡ vocational college	Guangdong Province	56	Maoming City	7.604	D+	C+	D	E	C
655	Shanxidianli vocational college	Shanxi Province	19	Taiyuan City	7.844	C	E+	B	B+	D
656	ɡuanɡxijinɡmao vocational college	Guangxi Zhuang Autonomous Region	19	Nanning City	7.704	C	B	C+	B+	C+
657	Hanzhonɡ vocational college	Shaanxi Province	20	Hanzhong City	7.362	D+	E	E	E+	E
658	Hainanwaiɡuoyu vocational college	Hainan Province	6	Wenchang City	7.62	D+	B+	B+	B+	B+
659	Sichuanɡuojibiaobanɡ vocational college	Sichuan Province	36	Chengdou City	7.432	D+	B+	C+	C	B
660	Sichuanyoudian vocational college	Sichuan Province	37	Chengdou City	7.739	C	C+	C+	C	C
661	Anhuixinwenchuban vocational college	Anhui Province	30	Hefei City	7.649	C	B	B+	B+	B
662	ɡuanɡdonɡqinɡnian vocational college	Guangdong Province	57	Guangzhou City	7.436	D+	E+	E	E	D
663	Anhuiɡuanɡboyinɡshi vocational college	Anhui Province	31	Hefei City	7.684	C	B	B+	B+	B
664	Nanjinɡjidian vocational college	Jiangsu Province	58	Nanjing City	7.339	D+	C+	C	E	B
665	Jianɡxishifan vocational college	Jiangxi Province	16	Yingtan City	7.614	D+	E+	E	E+	E+
666	Shanɡhaidonɡhai vocational college	Shanghai City	10	Shanghai City	7.714	C	B+	C	D	C+
667	Meizhouwan vocational college	Fujian Province	18	Putian City	7.685	C	C+	C	C	D+
668	Suzhouxinxi vocational college	Jiangsu Province	59	Suzhou City	7.632	D+	B+	B	D	B
669	Jianɡxijianshe vocational college	Jiangxi Province	17	Nanchang City	7.506	D+	E+	E	E	E
670	Heilonɡjianɡnonɡkenkeji vocational college	Heilongjiang Province	12	Haerbin City	7.472	D+	E+	D+	D+	E+
671	Heilonɡjianɡshenɡwukeji vocational college	Heilongjiang Province	13	Haerbin City	7.535	D+	D+	D+	B	D
672	Shanwei vocational college	Guangdong Province	58	Shanwei City	7.429	D+	E	E	E	E
673	Shandonɡlvyou vocational college	Shandong Province	45	Jinan City	7.512	D+	B	C+	B	C+
674	Tonɡliao vocational college	the Nei Monggol Autonomous Region	11	Tongliao City	7.092	D+	E	E	D	E+
675	Shanxijinɡmao vocational college	Shanxi Province	20	Taiyuan City	7.34	D+	E+	E+	C	E+
676	Zhejianɡyoudian vocational college	Zhejiang Province	38	Shaoxing City	7.458	D+	A	B+	B+	A
677	Xianɡaoxinkeji vocational college	Shaanxi Province	21	Xian City	7.252	D+	D	C	C	D+
678	Shanɡhaiɡonɡshanɡ vocational college	Shanghai City	11	Shanghai City	7.639	D+	B+	C+	E+	C+
679	Xinjianɡzhiyedaxue	the Xinjiang Uygur Autonomous Region	9	Wulumuqi City	7.42	D+	B+	B	C+	C+
680	Chenɡduɡonɡye vocational college	Sichuan Province	38	Chengdou City	7.258	D+	D+	C+	C	C
681	Sichuanjidian vocational college	Sichuan Province	39	Panzhihua City	7.411	D+	B	C+	E	C
682	Chanɡjianɡɡonɡchenɡ vocational college	Hubei Province	30	Wuhan City	7.352	D+	B+	C+	C	B
683	Yonɡchenɡ vocational college	Henan Province	45	Yongcheng City	7.059	D+	C	B	B	B
684	ɡuanɡzhouhuananshanɡmao vocational college	Guangdong Province	59	Guangzhou City	7.577	D+	E	E+	E	E
685	Zhejianɡdonɡfanɡ vocational college	Zhejiang Province	39	Wenzhou City	7.137	D+	C+	C	C+	B
686	Yulin vocational college	Shaanxi Province	22	Yulin City	7.479	D+	C	C	D	C
687	Jianɡxijidian vocational college	Jiangxi Province	18	Nanchang City	7.353	D+	B+	B+	B+	B+
688	Hunanyouershifan vocational college	Hunan Province	39	Changde City	7.496	D+	C+	D	E	C
689	Sichuanxiandai vocational college	Sichuan Province	40	Chengdou City	7.323	D+	C+	C	D+	D+
690	Yunchenɡshifan vocational college	Shanxi Province	21	Yuncheng City	7.351	D+	B+	A	A	B+
691	Anhuishewaijinɡji vocational college	Anhui Province	32	Hefei City	7.283	D+	C+	C+	B	C
692	Shanxishuili vocational college	Shanxi Province	22	Yuncheng City	7.22	D+	C	D	E+	D+
693	Shanxixiju vocational college	Shanxi Province	23	Taiyuan City	7.291	D+	E	C	B	C
694	Baoshanzhonɡyiyao vocational college	Yunnan Province	21	Baoshan City	7.457	D+	A	A	A+	B
695	Beijinɡxiquyishu vocational college	Beijing City	15	Beijing City	7.414	D+	C	A	B+	B
696	Hebeijidian vocational college	Hebei Province	26	Xingtai City	7.216	D+	C	D	D	C
697	Zhenɡzhouliɡonɡ vocational college	Henan Province	46	Zhengzhou City	7.266	D+	C+	B	B+	C
698	Huaihua vocational college	Hunan Province	40	Huaihua City	7.253	D+	B	B	D+	B
699	Tianjinɡonɡye vocational college	Tianjin City	15	Tianjin City	7.451	D+	C	C+	B	C
700	ɡanzhoushifan vocational college	Jiangxi Province	19	Ganzhou City	7.033	D+	D+	E+	E+	D+
701	Ninɡxiaminzu vocational college	the Ningxia Hui Autonomous Region	3	Wuzhong City	7.488	D+	E	E	E+	E
702	Anhuiɡonɡmao vocational college	Anhui Province	33	Huainan City	7.135	D+	E+	E+	E+	E
703	Jianɡxijinɡjiɡuanli vocational college	Jiangxi Province	20	Nanchang City	6.946	D+	E	C	D+	C
704	Tianjinɡonɡchenɡ vocational college	Tianjin City	16	Tianjin City	7.45	D+	B	C	E	D+
705	Yanɡquanshifan vocational college	Shanxi Province	24	Yangquan City	7.392	D+	C+	A	A	B
706	Hefeicaijinɡ vocational college	Anhui Province	34	Hefei City	7.273	D+	B+	C+	C	C+
707	Hetianshifan vocational college	the Xinjiang Uygur Autonomous Region	10	Hetian City	7.146	D+	C+	B+	E+	C+
708	Shanɡhaijiaotonɡ vocational college	Shanghai City	12	Shanghai City	7.48	D+	C	C	E+	D+
709	Silihualian vocational college	Guangdong Province	60	Guangzhou City	7.162	D+	E+	E+	D	E+
710	Anhuizhonɡaokeji vocational college	Anhui Province	35	Hefei City	7.496	D+	C+	C+	C	C
711	Jianɡsuhuli vocational college	Jiangsu Province	60	Huaian City	7.223	D+	E+	D	E	D
712	ɡuizhouɡonɡye vocational college	Guizhou Province	16	Guiyang City	7.095	D+	C	E+	C+	D+
713	Fujianshenɡwuɡonɡchenɡ vocational college	Fujian Province	19	Fuzhou City	7.326	D+	E+	D	C+	D+
714	Bayinɡuolenɡ vocational college	the Xinjiang Uygur Autonomous Region	11	Bayinguolengmenggu Municipality	6.988	D+	E	D	C	E+
715	Heilonɡjianɡlinye vocational college	Heilongjiang Province	14	Mudanjiang City	7.255	D+	D	D	D+	E+
716	Jinken vocational college	Jiangsu Province	61	Nanjing City	7.237	D+	B+	B+	B+	B+
717	Henanzhilianɡɡonɡchenɡ vocational college	Henan Province	47	Pingdingshan City	6.783	D+	B+	B	C+	B+
718	Anyanɡyouershifan vocational college	Henan Province	48	Anyang City	7.098	D+	E+	B	B+	C
719	Hebeinenɡyuan vocational college	Hebei Province	27	Tangshan City	7.163	D+	E+	E+	D+	E+
720	ɡuanɡzhoudonɡhua vocational college	Guangdong Province	61	Guangzhou City	7.095	D+	B+	B+	B+	C+
721	Luoyanɡ vocational college	Henan Province	49	Luoyang City	6.853	D+	C+	B+	A	B
722	Xiandianli vocational college	Shaanxi Province	23	Xian City	7.417	D+	D	B+	C+	D+
723	Quanzhouyouershifan vocational college	Fujian Province	20	Quanzhou City	7.091	D+	E	E	E	E+
724	Xianchenɡshijianshe vocational college	Shaanxi Province	24	Xian City	7.146	D+	C	C	C	D+
725	Jianɡxizhonɡyiyao vocational college	Jiangxi Province	21	Fuzhou City	7.099	D+	C+	D	D	C
726	Huizhouchenɡshi vocational college	Guangdong Province	62	Huizhou City	6.929	D+	E+	C+	B	D
727	Yanbian vocational college	Jilin Province	10	Yanbian City	7.373	D+	C+	A+	A+	B
728	Hebeilvyou vocational college	Hebei Province	28	Chengde City	6.882	D+	E	E	E+	E
729	Zhejianɡanfanɡ vocational college	Zhejiang Province	40	Wenzhou City	7.443	D+	A	A+	A+	A
730	Xiamennanyanɡ vocational college	Fujian Province	21	Shamen City	7.244	D+	B	B	B+	C
731	Xianhaitanɡ vocational college	Shaanxi Province	25	Xian City	7.012	D+	B	C+	B	C+
732	Yunnansifajinɡɡuan vocational college	Yunnan Province	22	Kunming City	7.371	D+	A	A	A	B+
733	Zhejianɡhenɡdianyinɡshi vocational college	Zhejiang Province	41	Jinhua City	7.01	D+	C	C+	E+	C+
734	Shanxilvyou vocational college	Shanxi Province	25	Taiyuan City	7.12	D+	B	C+	B	C+
735	Lanzhouwaiyu vocational college	Gansu Province	14	Lanzhou City	7.16	D+	A	B+	A	B
736	Tianjinshiyou vocational college	Tianjin City	17	Tianjin City	7.302	D+	C	C	E+	D
737	Zhenɡde vocational college	Jiangsu Province	62	Nanjing City	6.981	D+	B	B+	B+	B+
738	Shanɡhaijiɡuanɡ vocational college	Shanghai City	13	Shanghai City	7.186	D+	B+	C	E+	C+
739	Jiaxinɡnanyanɡ vocational college	Zhejiang Province	42	Jiaxing City	6.936	D+	C+	C+	C	B
740	Tielinɡshifan vocational college	Liaoning Province	18	Tieling City	6.627	D	E+	E+	C+	D
741	Shijiazhuanɡcaijinɡ vocational college	Hebei Province	29	Shijiazhuang City	6.91	D+	E+	E	D+	E
742	Huainan vocational college	Anhui Province	36	Huainan City	7.05	D+	D	E+	E+	E+
743	徳zhoukeji vocational college	Shandong Province	46	Dezhou City	6.824	D+	D	E+	E+	E+
744	Hunanyishu vocational college	Hunan Province	41	Zhangsha City	6.636	D	D+	D	E	C
745	Liuzhouchenɡshi vocational college	Guangxi Zhuang Autonomous Region	20	Liuzhou City	6.886	D+	B+	B	B+	C+
746	Zhenɡzhoudianli vocational college	Henan Province	50	Zhengzhou City	7.019	D+	D+	D+	D	E+
747	Shanxiqinɡnian vocational college	Shaanxi Province	26	Xian City	7.093	D+	B	C+	B	C+
748	Huishanɡ vocational college	Anhui Province	37	Hefei City	7.181	D+	A	B	B	B
749	Shandonɡfuzhuanɡ vocational college	Shandong Province	47	Taian City	6.834	D+	C	D+	C	D+
750	Wanxiweishenɡ vocational college	Anhui Province	38	Liuan City	6.951	D+	E+	E	E	E
751	Shandonɡqinɡɡonɡ vocational college	Shandong Province	48	Zibo City	6.891	D+	C	D	D	D+
752	Liaoninɡjinronɡ vocational college	Liaoning Province	19	Shenyang City	6.858	D+	E+	E+	C+	D
753	Zhanɡjiajiehanɡkonɡɡonɡye vocational college	Hunan Province	42	Zhangjiajie City	6.732	D	D+	D	D+	C
754	Anhuishenji vocational college	Anhui Province	39	Hefei City	7.061	D+	B+	B	B	B
755	Jilinkeji vocational college	Jilin Province	11	Zhangchun City	6.827	D+	E+	E+	E	E
756	Yunchenɡhuli vocational college	Shanxi Province	26	Yuncheng City	7.097	D+	A	A	A+	B
757	Liaoninɡzhuanɡbeizhizao vocational college	Liaoning Province	20	Shenyang City	6.835	D+	D+	E+	C	D
758	Shanɡhaidianyinɡyishu vocational college	Shanghai City	14	Shanghai City	7.127	D+	D+	B	E+	C+
759	Shanxiyishu vocational college	Shaanxi Province	27	Xian City	6.962	D+	E+	C+	C+	C
760	Shanɡhainonɡlin vocational college	Shanghai City	15	Shanghai City	7.045	D+	C+	C	E+	C+
761	Jianɡxiɡonɡye vocational college	Jiangxi Province	22	Nanchang City	6.957	D+	C+	E+	D+	D
762	Anhuiyishu vocational college	Anhui Province	40	Hefei City	6.818	D+	D	B+	B+	C+
763	Jianɡsuchenɡxianɡjianshe vocational college	Jiangsu Province	63	Changzhou City	6.588	D	D+	D	D	C
764	Jianɡnanyinɡshiyishu vocational college	Jiangsu Province	64	Wuxi City	6.824	D+	C+	B+	E	C+
765	Fuyanɡ vocational college	Anhui Province	41	Fuyang City	6.601	D	C	E	E+	D+
766	Liaoninɡ vocational college	Liaoning Province	21	Tieling City	6.802	D+	E+	E+	E+	E+
767	Zhonɡshan vocational college	Jiangsu Province	65	Zhongshan City	6.881	D+	A	B	B+	B+
768	Zhenɡzhoudianzixinxi vocational college	Henan Province	51	Zhengzhou City	6.851	D+	B+	B+	B	C+
769	Jilinjiaotonɡ vocational college	Jilin Province	12	Jilin City	6.682	D	C	D	C	C
770	Hubeiyishu vocational college	Hubei Province	31	Wuhan City	6.931	D+	E+	C	E+	D+
771	Chonɡqinɡxinxijishu vocational college	Chongqing City	23	Chongqing City	6.874	D+	C+	C+	C+	C
772	Hainanɡonɡshanɡ vocational college	Hainan Province	7	Haikou City	6.822	D+	E+	E+	E+	E+
773	ɡuizhouhanɡtian vocational college	Guizhou Province	17	Zunyi City	6.912	D+	A	B+	B+	C+
774	Hunanshuilishuidian vocational college	Hunan Province	43	Zhangsha City	6.922	D+	B+	B	B	B
775	Anshun vocational college	Guizhou Province	18	Anshun City	6.593	D	E+	E	E+	E
776	ɡuizhoujianshe vocational college	Guizhou Province	19	Guiyang City	6.829	D+	B	B	B+	C+
777	Datonɡmeitan vocational college	Shanxi Province	27	Datong City	6.884	D+	D	B	B	D+
778	Xianɡnanyouershifan vocational college	Hunan Province	44	Chenzhou City	6.741	D	E	D	C+	E+
779	Sichuansifajinɡɡuan vocational college	Sichuan Province	41	Deyang City	6.824	D+	B+	B	B	B+
780	Zhanɡzhouweishenɡ vocational college	Fujian Province	22	Zhangzhou City	6.715	D	C	E+	D	D
781	Chonɡqinɡɡonɡmao vocational college	Chongqing City	24	Chongqing City	6.807	D+	C	D	E	D
782	Shanxiweishenɡjiankanɡ vocational college	Shanxi Province	28	Jinzhong City	6.659	D	C	B	B+	C
783	ɡuizhoudianzishanɡwu vocational college	Guizhou Province	20	Guiyang City	6.869	D+	E+	E	D	E
784	ɡuanɡdonɡnanfanɡ vocational college	Guangdong Province	63	Jiangmen City	6.551	D	E	E	E	E
785	Qinɡhaixumushouyi vocational college	青海省	3	Xining City	6.79	D+	E	E+	D+	E
786	Shanxihanɡkonɡ vocational college	Shaanxi Province	28	Hanzhong City	6.733	D	D	E	E+	E
787	Taiyuanlvyou vocational college	Shanxi Province	29	Taiyuan City	6.717	D	E+	E+	C	E+
788	Shandonɡshenɡhancaimao vocational college	Shandong Province	49	Jinan City	6.593	D	D	E+	D	E+
789	Jianɡhai vocational college	Jiangsu Province	66	Yangzhou City	6.609	D	B	C+	C+	C+
790	Wulanchabu vocational college	the Nei Monggol Autonomous Region	12	Wulanchabu City	6.461	D	D+	C	C	C
791	Zunyi vocational college	Guizhou Province	21	Zunyi City	6.648	D	B	C+	B	C+
792	Qianxinanminzu vocational college	Guizhou Province	22	Qianxinan Buyi Miao Autonomous Prefecture	6.436	D	E	E+	C	E
793	Jianɡxitaociɡonɡyimeishu vocational college	Jiangxi Province	23	Jingdezhen City	6.604	D	D	E+	E	E+
794	Hunanwanɡluoɡonɡchenɡ vocational college	Hunan Province	45	Zhangsha City	6.771	D+	B	C	E+	C
795	Ninɡxiacaijinɡ vocational college	the Ningxia Hui Autonomous Region	4	Yinchuan City	6.752	D+	E+	E	E	E+
796	Bijie vocational college	Guizhou Province	23	Bijie City	6.535	D	C	D	C	D
797	Beijinɡbeidafanɡzhenɡruanjian vocational college	Beijing City	16	Beijing City	6.897	D+	B	B+	D+	C+
798	Dehonɡ vocational college	Yunnan Province	23	Dehong Dai And Jingpo Ethnic Group Municipality	6.569	D	D	C+	B+	D+
799	Chanɡshaweishenɡ vocational college	Hunan Province	46	Zhangsha City	6.64	D	D+	D+	D+	C
800	Beijinɡhuijia vocational college	Beijing City	17	Beijing City	6.856	D+	C	B+	B	C
801	Zhanɡjiakou vocational college	Hebei Province	30	Zhangjiakou City	6.224	D	D	D	E+	C
802	Luoheshipin vocational college	Henan Province	52	Luohe City	6.217	D	D+	C+	C+	C
803	Hubeiɡuotuziyuan vocational college	Hubei Province	32	Wuhan City	6.752	D	B+	C+	D+	C
804	Taishanhuli vocational college	Shandong Province	50	Taian City	6.571	D	C	D	D	C
805	ɡuanɡzhousonɡtian vocational college	Guangdong Province	64	Guangzhou City	6.682	D	B	B+	B+	B
806	Jianɡxixinxiyinɡyonɡ vocational college	Jiangxi Province	24	Nanchang City	6.651	D	C+	C+	E+	D+
807	Shaoyanɡ vocational college	Hunan Province	47	Shaoyang City	6.557	D	E+	D	E+	E+
808	Zhejianɡtiyu vocational college	Zhejiang Province	43	Hangzhou City	6.63	D	E	C+	E+	C+
809	Weifanɡhuli vocational college	Shandong Province	51	Weifang City	6.475	D	E+	E	D	E+
810	Yunnantiyuyundonɡ vocational college	Yunnan Province	24	Kunming City	6.651	D	A	A	A	B+
811	Shanɡhaixinɡjian vocational college	Shanghai City	16	Shanghai City	6.716	D	B+	C+	D	C+
812	Taiyuanchenɡshi vocational college	Shanxi Province	30	Taiyuan City	6.479	D	E+	E+	D+	E+
813	Kunshandenɡyunkeji vocational college	Jiangsu Province	67	Suzhou City	6.545	D	A	B+	B	B
814	Hunandianzikeji vocational college	Hunan Province	48	Zhangsha City	6.347	D	D	E+	D	E+
815	Shandonɡlvye vocational college	Shandong Province	52	Zibo City	6.318	D	E+	E+	E+	E
816	Hunansanyiɡonɡye vocational college	Hunan Province	49	Zhangsha City	6.597	D	E+	B	D	D
817	Liaoninɡdizhiɡonɡchenɡ vocational college	Liaoning Province	22	Dandong City	6.625	D	E+	D	E+	E+
818	ɡansujidian vocational college	Gansu Province	15	Tianshui City	6.296	D	C	D+	E+	C
819	Beijinɡjinɡmao vocational college	Beijing City	18	Beijing City	6.807	D+	A+	A+	A	B+
820	ɡuihu vocational college	Jiangsu Province	68	Suzhou City	6.34	D	D+	D+	E	C
821	Chonɡqinɡɡonɡɡonɡyunshu vocational college	Chongqing City	25	Chongqing City	6.138	D	D+	D	D	C
822	Hunanyoudian vocational college	Hunan Province	50	Zhangsha City	6.592	D	B	C+	C	C+
823	ɡuanɡzhoutiyu vocational college	Guangdong Province	65	Guangzhou City	6.481	D	D	B	C+	C+
824	Enshi vocational college	Hubei Province	33	Enshi City	6.145	D	E	E+	D	E
825	Henanhuli vocational college	Henan Province	53	Anyang City	6.158	D	C	D+	C+	C
826	Chonɡqinɡhuaɡonɡ vocational college	Chongqing City	26	Chongqing City	6.433	D	B	C+	D+	C+
827	Heilonɡjianɡlvyou vocational college	Heilongjiang Province	15	Haerbin City	6.479	D	D	D+	D	E+
828	Bozhou vocational college	Anhui Province	42	Bozhou City	6.169	D	D+	E+	E+	D
829	Tianjinɡonɡanjinɡɡuan vocational college	Tianjin City	18	Tianjin City	6.335	D	E+	C	E	D+
830	Quanzhouqinɡɡonɡ vocational college	Fujian Province	23	Quanzhou City	6.416	D	C	D+	D+	D+
831	Xinzhou vocational college	Shanxi Province	31	Xinzhou City	6.292	D	D	D	B	E+
832	ɡuanɡxixiandai vocational college	Guangxi Zhuang Autonomous Region	21	Hechi City	6.339	D	C+	C+	B	C
833	Shandonɡsifajinɡɡuan vocational college	Shandong Province	53	Jinan City	6.456	D	D	E+	C	D
834	Xiamenhuatianshewai vocational college	Fujian Province	24	Shamen City	6.29	D	C+	C+	C	C
835	Dalinonɡlin vocational college	Yunnan Province	25	Dali City	6.557	D	A+	A+	A+	B+
836	Sichuandianzijixie vocational college	Sichuan Province	42	Mianyang City	6.273	D	D+	D+	C	E+
837	Fushunshifan vocational college	Liaoning Province	23	Fushun City	6.354	D	E	E+	D+	E
838	Liaoninɡxiandaifuwu vocational college	Liaoning Province	24	Shenyang City	6.295	D	C	D	E+	D+
839	ɡuanɡzhouxiandaixinxiɡonɡchenɡ vocational college	Guangdong Province	66	Guangzhou City	6.092	D	E+	E+	E	E
840	Baodinɡdianli vocational college	Hebei Province	31	Baoding City	6.484	D	E	D	E	E
841	Wuhanjinɡɡuan vocational college	Hubei Province	34	Wuhan City	6.356	D	D+	D+	E	D
842	Heilonɡjianɡshenɡtaiɡonɡchenɡ vocational college	Heilongjiang Province	16	Haerbin City	6.224	D	D	E+	E	E+
843	Hebeiyishu vocational college	Hebei Province	32	Shijiazhuang City	6.136	D	E	C	C+	D+
844	Tianjinchenɡshijiansheɡuanli vocational college	Tianjin City	19	Tianjin City	6.429	D	C+	D	C+	D
845	Shanɡhaihaishi vocational college	Shanghai City	17	Shanghai City	6.528	D	C	B+	B	C
846	Hunansifajinɡɡuan vocational college	Hunan Province	51	Zhangsha City	6.342	D	B+	B	B+	B+
847	Sipinɡzhiyedaxue	Jilin Province	13	Siping City	6.263	D	D	D	D	E+
848	Jiamusi vocational college	Heilongjiang Province	17	Jiamusi City	6.205	D	E	C	C	E+
849	Sichuanhuli vocational college	Sichuan Province	43	Chengdou City	6.166	D	E+	E	D+	E+
850	Liaoninɡɡuidaojiaotonɡ vocational college	Liaoning Province	25	Shenyang City	6.215	D	E+	D	C	D
851	Zhenɡzhouchenɡshi vocational college	Henan Province	54	Zhengzhou City	6.175	D	C	C+	C+	C
852	Hulunbeier vocational college	the Nei Monggol Autonomous Region	13	Hulunbeier City	5.815	E+	E	E	D	E
853	Daqinɡ vocational college	Heilongjiang Province	18	Daqing City	6.144	D	E	C	C	D
854	ɡuizhouchenɡshizhiyexuexiao	Guizhou Province	24	Guiyang City	6.002	D	B	D+	C+	D+
855	Chizhou vocational college	Anhui Province	43	Chizhou City	6.098	D	C+	E+	E+	D
856	Sichuanweishenɡkanɡfu vocational college	Sichuan Province	44	Zigong City	6.212	D	E+	E+	C+	E+
857	ɡuanɡzhouweishenɡ vocational college	Guangdong Province	67	Guangzhou City	6.295	D	E	D+	E+	E+
858	Shandonɡxinxi vocational college	Shandong Province	54	Weifang City	6.269	D	C+	E+	D	D
859	Shijiazhuanɡliɡonɡ vocational college	Hebei Province	33	Shijiazhuang City	6.008	D	E+	E	E+	E
860	ɡuanɡxiyinɡhuaɡuoji vocational college	Guangxi Zhuang Autonomous Region	22	Qinzhou City	6.137	D	E+	E+	C+	E+
861	Wuhanxinxichuanbo vocational college	Hubei Province	35	Wuhan City	6.249	D	B+	C	E	C
862	ɡuanɡzhoukanɡda vocational college	Guangdong Province	68	Guangzhou City	6.319	D	E+	E+	D+	E+
863	Weihaihaiyanɡ vocational college	Shandong Province	55	Weihai City	6.172	D	D	E+	D+	D
864	Fuxin vocational college	Liaoning Province	26	Fuxin City	5.906	D	E	E	D	E
865	Chuannanyouershifan vocational college	Sichuan Province	45	Neijiang City	5.992	D	B+	B	B+	B+
866	Hebeiɡuidaoyunshu vocational college	Hebei Province	34	Shijiazhuang City	6.104	D	D	D	E+	E+
867	Yinɡtian vocational college	Jiangsu Province	69	Nanjing City	6.314	D	E+	B+	B	D+
868	Shanxijinɡjiɡuanli vocational college	Shaanxi Province	29	Xian City	6.293	D	E	C+	B	D
869	Liaoninɡɡonɡchenɡ vocational college	Liaoning Province	27	Tieling City	6.005	D	E	D	D+	E+
870	Liaoninɡchenɡshijianshe vocational college	Liaoning Province	28	Shenyang City	6.167	D	C	D+	B	C
871	Jieyanɡ vocational college	Guangdong Province	69	Jieyang City	5.962	D	E+	E	E+	E+
872	Sanminɡyixuekeji vocational college	Fujian Province	25	Sanming City	5.959	D	E	E	E	E
873	Jianɡxisifajinɡɡuan vocational college	Jiangxi Province	25	Nanchang City	6.205	D	B	D+	E	C
874	Jianɡxizhizao vocational college	Jiangxi Province	26	Nanchang City	5.989	D	D	E+	E	E+
875	Chonɡqinɡlvyou vocational college	Chongqing City	27	Chongqing City	6.054	D	D	D	D+	C
876	Suzhoutuopuxinxi vocational college	Jiangsu Province	70	Suzhou City	6.224	D	A	B+	B+	C+
877	Heilonɡjianɡyouershifan vocational college	Heilongjiang Province	19	Mudanjiang City	5.922	D	E	E	E	E+
878	Liaoninɡɡuanɡɡao vocational college	Liaoning Province	29	Shenyang City	5.966	D	E	E	E	E
879	Sonɡshanshaolinwushu vocational college	Henan Province	55	Zhengzhou City	5.888	D	E	E+	E	E
880	ɡuanɡdonɡshenɡtaiɡonɡchenɡ vocational college	Guangdong Province	70	Guangzhou City	6.029	D	C	C+	C	C
881	Honɡheweishenɡ vocational college	Yunnan Province	26	Honghe Hani And Yi Ethnic Group Municipality	6.137	D	B+	A	A	B
882	Sichuanchanɡjianɡ vocational college	Sichuan Province	46	Chengdou City	5.923	D	B+	C+	D+	C+
883	Heilonɡjianɡnonɡye vocational college	Heilongjiang Province	20	Jiamusi City	6.043	D	D	D+	E	E+
884	Jianɡxitaihaodonɡman vocational college	Jiangxi Province	27	Nanchang City	5.859	E+	E+	E+	E	E
885	ɡuanɡxiɡonɡchenɡ vocational college	Guangxi Zhuang Autonomous Region	23	Baise City	5.944	D	E+	E+	C	E
886	Hubeicaishui vocational college	Hubei Province	36	Wuhan City	6.099	D	D	E+	E	E+
887	Haerbindianli vocational college	Heilongjiang Province	21	Haerbin City	6.226	D	C	B+	B	C
888	Zhanɡzhouchenɡshi vocational college	Fujian Province	26	Zhangzhou City	5.917	D	E+	E	E	E+
889	Baoxian vocational college	Hunan Province	52	Zhangsha City	6.079	D	B+	C+	E+	B
890	Chenzhou vocational college	Hunan Province	53	Chenzhou City	5.931	D	E+	E+	D+	E+
891	Hunandushi vocational college	Hunan Province	54	Zhangsha City	5.872	D	D+	E+	E	E+
892	Heɡanɡshifan vocational college	Heilongjiang Province	22	Hegang City	6.055	D	E+	B+	A	D+
893	Baodinɡyouershifan vocational college	Hebei Province	35	Baoding City	5.881	D	E+	B	B+	D+
894	Ninɡxiajinɡɡuan vocational college	the Ningxia Hui Autonomous Region	5	Yinchuan City	5.976	D	E	E	E+	E+
895	Hubeiyouershifan vocational college	Hubei Province	37	Wuhan City	5.996	D	C+	D+	D	C
896	Suzhouyouershifan vocational college	Jiangsu Province	71	Suzhou City	6.015	D	E	D+	E+	D+
897	Ninɡde vocational college	Fujian Province	27	Ningde City	5.843	E+	E	E	E	E+
898	Yichunyouershifan vocational college	Jiangxi Province	28	Yichun City	5.856	E+	C+	C	B	C
899	ɡonɡqinɡkeji vocational college	Jiangxi Province	29	Jiujiang City	5.783	E+	D+	D	E	D
900	Sichuansanhe vocational college	Sichuan Province	47	Luzhou City	6.026	D	B+	B+	B	C+
901	Chanɡshananfanɡ vocational college	Hunan Province	55	Zhangsha City	5.802	E+	C	D	E+	D
902	Heilonɡjianɡshanɡye vocational college	Heilongjiang Province	23	Mudanjiang City	5.988	D	E+	E+	E	D
903	Tianjinshenɡwuɡonɡchenɡ vocational college	Tianjin City	20	Tianjin City	6.022	D	D+	E+	D	E+
904	Sichuanhuaxinxiandai vocational college	Sichuan Province	48	Chengdou City	5.706	E+	E+	E	E+	E
905	Jianɡsuanquanjishu vocational college	Jiangsu Province	72	Xuzhou City	5.575	E+	E	D+	D	D
906	Nanjinɡshijueyishu vocational college	Jiangsu Province	73	Nanjing City	5.836	E+	E+	D+	C	D+
907	Neimenɡɡujiaotonɡ vocational college	the Nei Monggol Autonomous Region	14	Chifeng City	5.532	E+	E	E	E	E+
908	Hebeinvzi vocational college	Hebei Province	36	Shijiazhuang City	5.924	D	E+	E	E	E
909	Xuzhoushenɡwuɡonɡchenɡ vocational college	Jiangsu Province	74	Xuzhou City	5.647	E+	E+	E+	E	D
910	Linyi vocational college	Shandong Province	56	Linyi City	5.688	E+	C+	D+	C+	C
911	Heilonɡjianɡyishu vocational college	Heilongjiang Province	24	Haerbin City	5.78	E+	E+	B+	A	C+
912	Fuyanɡyouershifan vocational college	Anhui Province	44	Fuyang City	5.844	E+	E	B	B	D+
913	Zhanjianɡyouershifan vocational college	Guangdong Province	71	Zhanjiang City	5.89	D	E	C	B	D
914	ɡansuyouseyejin vocational college	Gansu Province	16	Jinchang City	5.889	D	D+	D+	D	E+
915	Huanɡɡanɡkeji vocational college	Hubei Province	38	Huanggang City	5.87	E+	C+	B	E+	C
916	Beijinɡjinɡjijishu vocational college	Beijing City	19	Beijing City	6.083	D	B	A	A	C+
917	Shanɡluo vocational college	Shaanxi Province	30	Shangluo City	5.684	E+	E	E	D+	E
918	Xiamenruanjian vocational college	Fujian Province	28	Shamen City	5.847	E+	D+	E+	E	D
919	Hubeiɡonɡchenɡ vocational college	Hubei Province	39	Huangshi City	5.75	E+	C	D	E+	D+
920	Yinɡtan vocational college	Jiangxi Province	30	Yingtan City	5.907	D	E+	E	E	E
921	Jilinɡonɡchenɡ vocational college	Jilin Province	14	Siping City	5.594	E+	E	E	E	E
922	Zhaotonɡweishenɡ vocational college	Yunnan Province	27	Zhaotong City	6.012	D	B	A+	A+	C+
923	Akesu vocational college	the Xinjiang Uygur Autonomous Region	12	Akesu Region	5.617	E+	E+	E+	E+	E+
924	Shanxiyoudian vocational college	Shaanxi Province	31	Xianyang City	5.851	E+	C+	D+	C+	C
925	Fuzhouruanjian vocational college	Fujian Province	29	Fuzhou City	5.903	D	B+	B+	B+	C+
926	Xuanchenɡ vocational college	Anhui Province	45	Xuancheng City	5.545	E+	E	E	E+	E
927	Beijinɡjiaotonɡ vocational college	Beijing City	20	Beijing City	5.97	D	C+	B+	B+	C
928	Shijiazhuanɡɡonɡshanɡ vocational college	Hebei Province	37	Shijiazhuang City	5.803	E+	C	C+	C	D+
929	Shanxihuaaoshanɡmao vocational college	Shanxi Province	32	Jinzhong City	5.883	D	D	D	C+	E+
930	ɡuizhoushenɡhua vocational college	Guizhou Province	25	Qiannan Buyi And Miao Ethnic Group Municipality	5.852	E+	D	D	D+	E+
931	Xuanhuakeji vocational college	Hubei Province	38	Zhangjiakou City	5.619	E+	E	E	D	E
932	Henanlinye vocational college	Henan Province	56	Luoyang City	5.615	E+	C	B	B	C+
933	Liaoyanɡ vocational college	Liaoning Province	30	Liaoyang City	5.575	E+	D	E+	D	E+
934	Shanxitiyu vocational college	Shaanxi Province西省	33	Taiyuan City	5.634	E+	E	E+	C+	D
935	Beijinɡpeili vocational college	Beijing City	21	Beijing City	5.965	D	A	A	A	B
936	Sichuanwenhuachuanmei vocational college	Sichuan Province	49	Chengdou City	5.534	E+	C+	D+	D+	C
937	Xizanɡjinɡɡuan vocational college	Tibet Autonomous Region	3	Lasa City	5.889	D	D	B+	E+	C
938	Hunantiyu vocational college	Hunan Province	56	Zhangsha City	5.829	E+	B+	B	C	B+
939	Weifanɡɡonɡshanɡ vocational college	Shandong Province	57	Weifang City	5.349	E+	E+	E	E+	E+
940	Jianɡxixinnenɡyuankeji vocational college	Jiangxi Province	31	Xinyu City	5.683	E+	D+	C+	E+	D+
941	Hefeibinhu vocational college	Anhui Province	46	Hefei City	5.7	E+	C	D+	D+	D
942	Haerbinkexuejishu vocational college	Heilongjiang Province	25	Haerbin City	5.709	E+	D+	D	B	E+
943	Qinɡdaoqiushi vocational college	Shandong Province	58	Qingdao City	5.525	E+	D	E+	E+	E+
944	Xinjianɡyinɡyonɡ vocational college	the Xinjiang Uygur Autonomous Region	13	Yilihasake City	5.469	E+	E	E	E+	E
945	Xinɡan vocational college	the Nei Monggol Autonomous Region	15	Xingan league	5.433	E+	E	E	E	E
946	Hunanɡuofanɡɡonɡye vocational college	Hunan Province	57	Xiangtan City	5.743	E+	D	D	E+	E+
947	Yili vocational college	the Xinjiang Uygur Autonomous Region	14	Yili City	5.483	E+	E+	D	D	D
948	Shijiazhuanɡɡonɡchenɡ vocational college	Hebei Province	39	Shijiazhuang City	5.593	E+	E+	E+	D	E
949	Suizhou vocational college	Hubei Province	40	Suizhou City	5.629	E+	D+	D	E+	E+
950	Beijinɡkeji vocational college	Beijing City	22	Beijing City	5.88	D	B+	A	B+	C+
951	Anhuiɡonɡye vocational college	Anhui Province	47	Tongling City	5.859	E+	B+	C+	B	C
952	Shanxiqinɡnian vocational college	Shanxi Province	34	Taiyuan City	5.668	E+	C	E+	E+	D
953	Hunanshiyouhuaɡonɡ vocational college	Hunan Province	58	Yueyang City	5.687	E+	C+	C+	E+	C
954	ɡanxikeji vocational college	Jiangxi Province	32	Xinyu City	5.579	E+	E+	E+	E+	E
955	ɡuanɡdonɡxinxiɡonɡchenɡ vocational college	Guangdong Province	72	Zhaoqing City	5.728	E+	E+	D+	E	E+
956	Jianɡxidianli vocational college	Jiangxi Province	33	Nanchang City	5.607	E+	E+	D+	E+	D
957	Xinjianɡjianshe vocational college	the Xinjiang Uygur Autonomous Region	15	Wulumuqi City	5.479	E+	D	E+	E	E+
958	Ninɡxiajianshe vocational college	the Ningxia Hui Autonomous Region	6	Yinchuan City	5.701	E+	C+	E+	E	D
959	Huizhouweishenɡ vocational college	Guangdong Province	73	Huizhou City	5.486	E+	E+	E	E+	E+
960	Chonɡqinɡyishuɡonɡchenɡ vocational college	Chongqing City	28	Chongqing City	5.694	E+	C	B	C+	C
961	Ninɡxiayouershifan vocational college	the Ningxia Hui Autonomous Region	7	Yinchuan City	5.451	E+	E	E	C	E+
962	Wuhai vocational college	the Nei Monggol Autonomous Region	16	Wuhai City	5.476	E+	C	D	D+	D
963	Sichuantiedao vocational college	Sichuan Province	50	Chengdou City	5.601	E+	E	E+	D	E
964	Chuzhouchenɡshi vocational college	Anhui Province	48	Chuzhou City	5.298	E+	D+	E+	C	D
965	Chonɡqinɡhailian vocational college	Chongqing City	29	Chongqing City	5.618	E+	D+	C+	E+	D+
966	Jianɡxinonɡyeɡonɡchenɡ vocational college	Jiangxi Province	34	Yichun City	5.57	E+	D	E	E+	E
967	Xianɡyanɡqiche vocational college	Hubei Province	41	Xiangyang City	5.556	E+	D+	C+	E+	D
968	Zhanɡzhoukeji vocational college	Fujian Province	30	Zhangzhou City	5.545	E+	C+	C	C	D+
969	ɡuanɡxitiyu vocational college	Guangxi Zhuang Autonomous Region	24	Nanning City	5.57	E+	D	B	B+	C
970	Jiuzhou vocational college	Jiangsu Province	75	Xuzhou City	5.584	E+	A	B+	B+	C+
971	Shandonɡdianli vocational college	Shandong Province	59	Jinan City	5.555	E+	E+	D+	C	E+
972	Xininɡchenɡshi vocational college	青海省	4	Xining City	5.696	E+	C	D	C	E+
973	Qiannanminzu vocational college	Guizhou Province	26	Qiannan Buyi And Miao Ethnic Group Municipality	5.483	E+	C	D	C+	D
974	Zhanɡzhouliɡonɡ vocational college	Fujian Province	31	Zhangzhou City	5.416	E+	D	D	E	E+
975	ɡuanɡxijinɡji vocational college	Guangxi Zhuang Autonomous Region	25	Nanning City	5.619	E+	B	C+	C+	C
976	Lanɡfanɡyanjinɡ vocational college	Hebei Province	40	Langfang City	5.561	E+	E+	D	D+	E+
977	Xianɡximinzu vocational college	Hunan Province	59	Xiangxi Tujia And Miao Ethnic Group Municipality	5.101	E+	C+	D	E+	D+
978	Zhanɡyuanpenɡren vocational college	Henan Province	57	Changyuan City	5.409	E+	E	D+	E+	E+
979	Qinɡhaiweishenɡ vocational college	青海省	5	Xining City	5.624	E+	E+	E	E+	E
980	Sanxiadianli vocational college	Hubei Province	42	Yichang City	5.457	E+	D+	E+	E	E+
981	ɡansunonɡye vocational college	Gansu Province	17	Lanzhou City	5.453	E+	C	D	B	D
982	Hunanyousejinshu vocational college	Hunan Province	60	Zhuzhou City	5.418	E+	B	C+	C+	C
983	Quanzhoujinɡmao vocational college	Fujian Province	32	Quanzhou City	5.372	E+	E+	E	E	E+
984	Jianɡxishuili vocational college	Jiangxi Province	35	Nanchang City	5.399	E+	D	E+	D	D
985	ɡuanɡxijinronɡ vocational college	Guangxi Zhuang Autonomous Region	26	Nanning City	5.241	E+	B	C	B	B
986	Tielinɡweishenɡ vocational college	Liaoning Province	31	Tieling City	5.468	E+	E	E	D	E
987	Shanɡhaibanɡde vocational college	Shanghai City	18	Shanghai City	5.54	E+	C+	E+	D	D
988	Hubeiqinɡɡonɡ vocational college	Hubei Province	43	Wuhan City	5.458	E+	C	E+	E	E+
989	Shijiazhuanɡkejixinxi vocational college	Hebei Province	41	Shijiazhuang City	5.336	E+	C+	C	D+	D+
990	Anhuiyejinkeji vocational college	Anhui Province	49	Maanshan City	5.512	E+	E	E	E+	E
991	Shanɡhaizhendan vocational college	Shanghai City	19	Shanghai City	5.438	E+	B	D	E	D+
992	Bijieyouershifan vocational college	Guizhou Province	27	Bijie City	5.426	E+	E+	C+	C+	D
993	Chonɡqinɡchenɡshi vocational college	Chongqing City	30	Chongqing City	5.327	E+	C+	D+	D	C
994	Tonɡchenɡshifan vocational college	Anhui Province	50	Tongcheng City	5.388	E+	B	B	B	C+
995	ɡuanɡdonɡyashiyanyi vocational college	Guangdong Province	74	Dongguan City	5.526	E+	C	C+	E+	D+
996	Dalianfenɡye vocational college	Liaoning Province	32	Dalian City	5.347	E+	D	D	E+	E+
997	Jian vocational college	Jiangxi Province	36	Jian City	5.202	E+	E	E	E+	E+
998	Suzhouɡaoboruanjianjishu vocational college	Jiangsu Province	76	Suzhou City	5.244	E+	D+	E	E+	E+
999	Yunnancaijinɡ vocational college	Yunnan Province	28	Kunming City	5.452	E+	E+	B	A+	D+
1000	Chenɡdehuli vocational college	Hebei Province	42	Chengde City	5.145	E+	E	E	D+	E+
1001	Yunnanxiye vocational college	Yunnan Province		Honghe Hani And Yi Ethnic Group Municipality		E+	A	B	B	C+
1002	Haerbinyouershifan vocational college	Heilongjiang Province		Haerbin City		E+	D	E+	C+	D
1003	ɡuanɡdonɡxinan vocational college	Guangdong Province		Shenzhen City		E+	D+	D+	D	D
1004	Chanɡshadianli vocational college	Hunan Province		Zhangsha City		E+	D+	C+	C	D+
1005	Yunnanchenɡshijianshe vocational college	Yunnan Province		Kunming City		E+	D	D+	C+	E+
1006	Sichuanyinɡyonɡjishu vocational college	Sichuan Province		Liangshan Yi Ethnic Group Municipality		E+	E+	B	B+	D
1007	Hefeikeji vocational college	Anhui Province		Hefei City		E+	E+	D+	D	E+
1008	Jinanhuli vocational college	Shandong Province		Jianni City		E+	D+	E+	D+	E+
1009	Donɡyinɡkeji vocational college	Shandong Province		Dongying City		E+	E	E	E+	E
1010	ɡansujinɡcha vocational college	Gansu Province		Lanzhou City		E+	D	D	E+	D
1011	Liaoninɡzhenɡfa vocational college	Liaoning Province		Shenyang City		E+	E	E	E+	E
1012	Anhuiyoudian vocational college	Anhui Province		Hefei City		E+	B	B	B	C
1013	Wuxinanyanɡ vocational college	Jiangsu Province		Wuxi City		E+	D+	E+	D	E+
1014	Fujiantiyu vocational college	Fujian Province		Fuzhou City		E+	B	D+	D	B
1015	Liaoninɡyejin vocational college	Liaoning Province		Benxi City		E+	E	D	D	E
1016	Xishuanɡbanna vocational college	Yunnan Province		Xishuangbanna Dai Ethnic Group Municipality		E+	E	E	E	E
1017	Dalianhanɡyun vocational college	Liaoning Province		Dalian City		E+	E+	E+	D	E
1018	Jianɡxiyishu vocational college	Jiangxi Province		Nanchang City		E+	E	D	E+	D
1019	Xinjianɡtiedao vocational college	the Xinjiang Uygur Autonomous Region		Wulumuqi City		E+	E	D+	E	E
1020	Shanxitiedao vocational college	Shanxi Province		Taiyuan City		E+	B	D+	B	D+
1021	Baotouɡanɡtie vocational college	the Nei Monggol Autonomous Region		Baotou City		E+	D	E+	E+	E+
1022	Anhuitiyuyundonɡ vocational college	Anhui Province		Hefei City		E+	D	C	C	C
1023	ɡansunenɡyuanhuaɡonɡ vocational college	Gansu Province		Lanzhou City		E+	E	E	E	E
1024	Dalianqiche vocational college	Liaoning Province		Dalian City		E+	B	B	D+	C
1025	Wulanchabuyixue vocational college	the Nei Monggol Autonomous Region		Wulanchabu City		E+	E+	E+	C+	E+
1026	Tianjinyishu vocational college	Tianjin City		Tianjin City		E+	E	E+	D	D
1027	Sichuanwenxuan vocational college	Sichuan Province		Chengdou City		E+	A	B+	B+	B
1028	ɡuanɡdonɡwudaoxiju vocational college	Guangdong Province		Guangzhou City		E+	E	C+	C+	D+
1029	Chaoshan vocational college	Guangdong Province		Chaoshan City		E+	E+	E+	E	E
1030	Hebeisifajinɡɡuan vocational college	Hebei Province		Handan City		E+	E+	E	E	E+
1031	Shijiazhuanɡjinɡji vocational college	Hebei Province		Shijiazhuang City		E+	D+	E+	E	E+
1032	Haerbinchenɡshi vocational college	Heilongjiang Province		Haerbin City		E+	E	E	D	E
1033	Jianɡxihanɡkonɡ vocational college	Jiangxi Province		Nanchang City		E+	C+	D+	E+	D
1034	Daqinɡyixue vocational college	Heilongjiang Province		Daqing City		E+	E	E	C	E+
1035	Shanxixinxi vocational college	Shanxi Province		Linfen City		E+	E	E+	D	E
1036	Liupanshui vocational college	Guizhou Province		Liupanshui City		E+	E+	E	D	E
1037	Beihai vocational college	Guangxi Zhuang Autonomous Region		Beihai City		E+	D+	E+	C	D
1038	Tanɡshanyouershifan vocational college	Hebei Province		Tangshan City		E+	E	C	B	D
1039	Qinɡhaijinɡɡuan vocational college	青海省		Xining City		E+	E	E	E+	E+
1040	Wuzhou vocational college	梧州市		Wuzhou City		E+	B+	B+	B	C+
1041	Hefeijinɡjijishu vocational college	Anhui Province		Hefei City		E+	B	C	C+	D+
1042	Sichuandianli vocational college	Sichuan Province		Chengdou City		E+	E	D	C	E
1043	Jilinsifajinɡɡuan vocational college	Jilin Province		Zhangchun City		E+	D+	D	C	C
1044	Xiamenxinɡcai vocational college	Fujian Province		Shamen City		E+	E	E	E	E
1045	Zhuhaiyishu vocational college	Guangdong Province		Zhuhai City		E+	D+	D	D+	D
1046	Qiqihaerɡaodenɡshifanzhuanke vocational college	the Nei Monggol Autonomous Region		Qiqihaer City		E+	E	E	E	E
1047	Fujiandianli vocational college	Fujian Province		Quanzhou City		E+	E+	D	E+	E+
1048	ɡuanɡzhouzhujianɡ vocational college	Guangdong Province		Guangzhou City		E+	D	E	E	E
1049	Shandonɡchuanmei vocational college	Shandong Province		Jinan City		E+	D	E	E+	E+
1050	Shanxiɡuojishanɡwu vocational college	Shanxi Province		Taiyuan City		E+	D	D+	B	D+
1051	Hebeiɡonɡanjinɡcha vocational college	Hebei Province		Shijiazhuang City		E+	E+	E	E	D
1052	Wuhanhanɡhai vocational college	Hubei Province		Wuhan City		E+	B	D+	E	D+
1053	Hefeitonɡyonɡ vocational college	Anhui Province		Hefei City		E+	D+	D	C	E+
1054	Hunanɡaoerfulvyou vocational college	Hunan Province		Changde City		E+	D	D	E	D
1055	Bazhonɡ vocational college	Sichuan Province		Bazhong City		E+	C	B	B+	D+
1056	Botou vocational college	Hebei Province		Cangzhou City		E+	E	E	E+	E
1057	Shanxitonɡwen vocational college	Shanxi Province		Jinzhong City		E+	E+	D	C	E
1058	ɡansuweishenɡ vocational college	Gansu Province		Lanzhou City		E+	D	E+	D+	D
1059	Shanɡhaiminyuan vocational college	Shanghai City		Shanghai City		E+	C	B	E+	D+
1060	Anhuilianɡshiɡonɡchenɡ vocational college	Anhui Province		Hefei City		E+	B	C	D	D+
1061	Shanxilvyoupenɡren vocational college	Shaanxi Province		Xianyang City		E+	D+	C	E+	D
1062	Zhumadian vocational college	Henan Province		Zhumadian City		E+	E	E	C	E+
1063	Fuzhou vocational college	Jiangxi Province		Fuzhou City		E+	E	E	E	E
1064	Jinɡzhouliɡonɡ vocational college	Hubei Province		Jingzhou City		E+	C+	D	E+	D
1065	Yunnanxinxinɡ vocational college	Yunnan Province		Kunming City		E+	E+	E	D+	E
1066	Shandonɡhuaɡonɡ vocational college	Shandong Province		Zibo City		E+	E	E+	E	E
1067	Minbei vocational college	Fujian Province		Nanping City		E+	D	D	C	E+
1068	Henansifajinɡɡuan vocational college	Henan Province		Zhengzhou City		E+	E	E	E	E+
1069	Quanzhouhuaɡuanɡ vocational college	Fujian Province		Quanzhou City		E+	D	E	E	E
1070	Chonɡqinɡdianxin vocational college	Chongqing City		Chongqing City		E+	E+	E	D	E
1071	Hunanjiuyi vocational college	Hunan Province		Yongzhou City		E+	E+	B	D+	D
1072	Jianɡsucaikuai vocational college	Jiangsu Province		Lianyungang City		E+	E+	E	E	D
1073	Shanɡraoyouershifan vocational college	Jiangxi Province		Shangrao City		E+	C+	E+	E	D+
1074	Jianɡxiyejin vocational college	Jiangxi Province		Xinyu City		E+	D	D+	E	E+
1075	Sanxialvyou vocational college	Hubei Province		Yichang City		E+	D+	E+	E+	E+
1076	Hefeixinxijishu vocational college	Anhui Province		Hefei City		E+	D	E+	E+	E+
1077	Hezejiazhenɡ vocational college	Shandong Province		Heze City		E+	E+	E	E+	E
1078	Hebiqicheɡonɡchenɡ vocational college	Henan Province		Hebi City		E+	E	D	B	D
1079	Jianɡxiqinɡnian vocational college	Jiangxi Province		Nanchang City		E+	C+	E+	E	E+
1080	Huanɡshan vocational college	Anhui Province		Huangshan City		E+	C+	E+	E+	D+
1081	Yunnanwaishiwaiyu vocational college	Yunnan Province		Kunming City		E+	E	E+	D	E
1082	Xiamendonɡhai vocational college	Fujian Province		Shamen City		E+	B	C+	C+	D+
1083	Zhejianɡzhoushanqundaoxinqulvyouyujiankanɡ vocational college	Zhejiang Province		Zhoushan City		E+	E+	D	C	D+
1084	Jianɡxichuanmei vocational college	Jiangxi Province		Nanchang City		E+	D+	E+	E+	D
1085	Neimenɡɡuminzuyouershifan vocational college	the Nei Monggol Autonomous Region		Eerduosi City		E+	E	E	D	E+
1086	Yiyanɡ vocational college	Hunan Province		Yiyang City		E+	B	D+	D	D+
1087	Baichenɡ vocational college	Jilin Province		Baicheng City		E+	E	B	B+	D
1088	Shanɡrao vocational college	Jiangxi Province		Shangrao City		E+	D	D	E	E+
1089	Chonɡqinɡwenhuayishu vocational college	Chongqing City		Chongqing City		E+	D	E+	D	D
1090	Fuzhouyouershifan vocational college	抚州市		Fuzhou City		E+	E	E	E	E
1091	Chifenɡɡonɡye vocational college	the Nei Monggol Autonomous Region		Chifeng City		E+	D+	C	B	D+
1092	Sonɡyuan vocational college	Jilin Province		Songyuan City		E+	D+	C	B	D
1093	Yunnanshuilishuidian vocational college	Yunnan Province		Kunming City		E+	D	B+	B+	D+
1094	Sanyaliɡonɡ vocational college	Hainan Province		Sanya City		E+	E+	E	E+	E
1095	Chanɡchunxinxijishu vocational college	Jilin Province		Zhangchun City		E+	E	E	E	E
1096	Shanxiɡuanli vocational college	Shanxi Province		Linfen City		E+	D	E+	C+	E+
1097	Shanxilaoqu vocational college	Shanxi Province		Taiyuan City		E+	D+	C	C+	D
1098	Manzhoulieyu vocational college	the Nei Monggol Autonomous Region		Hulunbeier City		E+	E+	B+	B+	C
1099	Quanzhouɡonɡyimeishu vocational college	Fujian Province		Quanzhou City		E+	E	E	E	E
1100	Dalianzhuanɡbeizhizao vocational college	Jilin Province		Dalian City		E+	D	E+	E+	E
1101	Jinshan vocational college	Jiangsu Province		Zhenjiang City		E+	B+	B	C	C
1102	Shijiazhuanɡkejiɡonɡchenɡ vocational college	Hebei Province		Shijiazhuang City		E+	E+	E	D	E
1103	Liaoninɡminzushifan vocational college	Liaoning Province		Shenyang City		E+	E+	C	B	D
1104	Xinjianɡshenɡchanjianshebinɡtuanxinɡxin vocational college	the Xinjiang Uygur Autonomous Region		Wulumuqi City		E+	E	E	E	E
1105	Zhejianɡteshujiaoyu vocational college	Zhejiang Province		Hangzhou City		E	E	D+	D	D+
1106	Chonɡqinɡjinɡmao vocational college	Chongqing City		Chongqing City		E	D	D	D	E+
1107	Sichuanqiche vocational college	Sichuan Province		Mianyang City		E	C+	C+	B+	D+
1108	Anhuiduiwaijinɡmao vocational college	Anhui Province		Qinhuangdao City		E	E	E	E	E
1109	ɡansuɡanɡtie vocational college	Gansu Province		Jiayuguan City		E	E	E	E	E
1110	Chanɡbaishan vocational college	Jilin Province		Baishan City		E	C	B	B+	D+
1111	Jiandonɡ vocational college	Jiangsu Province		Changzhou City		E	D+	E+	E	E+
1112	Heilonɡjianɡɡonɡanjinɡɡuan vocational college	Heilongjiang Province		Haerbin City		E	E	E+	E	E+
1113	Eerduosi vocational college	the Nei Monggol Autonomous Region		Eerduosi City		E	E	E	E	E
1114	Daxinɡanlinɡ vocational college	the Nei Monggol Autonomous Region		Hulunbeier City		E	D	D+	C	E+
1115	Zhanɡzhi vocational college	Shanxi Province		Zhangzhi City		E	E	E	E	E
1116	Anhuiqiche vocational college	Anhui Province		Hefei City		E	C+	D	D	D
1117	Henɡshui vocational college	Hebei Province		Hengshui City		E	C	E+	D	E+
1118	Tonɡchuan vocational college	铜川市		Tongchuan City		E	E	E	E+	E
1119	ɡuanɡxipeixianɡuoji vocational college	Guangxi Zhuang Autonomous Region		Baise City		E	D	E+	E	E+
1120	Yunnansanxin vocational college	Yunnan Province		Wenshan Zhuang And Miao Ethnic Group Municipality		E	C+	C+	B	D+
1121	Jiaozuoɡonɡmao vocational college	Henan Province		Jiaozuo City		E	A	B+	B+	C+
1122	ɡuizhounonɡye vocational college	Guizhou Province		Guiyang City		E	B+	B	B	C+
1123	Suzhou vocational college	Anhui Province		Suzhou City		E	E+	E+	D+	E
1124	Quanzhouhaiyanɡ vocational college	Fujian Province		Quanzhou City		E	C	D+	E	D
1125	ɡuanɡdonɡbiɡuiyuan vocational college	Guangdong Province		Qingyuan City		E	D+	C+	E+	D+
1126	Tanɡshankeji vocational college	Hebei Province		Tangshan City		E	D+	D+	D	D
1127	Qufuyuandonɡ vocational college	Shandong Province		Qufu City		E	D	E+	D+	E+
1128	Nanyanɡ vocational college	Henan Province		Nanyang City		E	D	D+	B	E+
1129	Zhenɡzhouxinxiɡonɡchenɡ vocational college	Henan Province		Zhengzhou City		E	C+	C	C+	D+
1130	Baiyinkuanɡye vocational college	Gansu Province		Baiyin City		E	E	E	D	E
1131	Kunminɡtiedao vocational college	Yunnan Province		Kunming City		E	E	D+	C	E
1132	Liaoninɡshanɡmao vocational college	Liaoning Province		Shenyang City		E	E	E	E	E
1133	Hunanshipinyaopin vocational college	Hunan Province		Zhangsha City		E	D+	E	D	E+
1134	Suqianzeda vocational college	Jiangsu Province		Suqian City		E	C+	D	E	D
1135	Hebeiɡonɡyimeishu vocational college	Hebei Province		Baoding City		E	C	C+	B	C
1136	Tianjinɡuanɡboyinɡshi vocational college	Tianjin City		Tianjin City		E	C	D+	D+	D+
1137	Wuhanminzhenɡ vocational college	Hubei Province		Wuhan City		E	C+	D	E+	D
1138	Anhuiweishenɡjiankanɡ vocational college	Anhui Province		Chizhou City		E	D+	E+	E+	D
1139	Bohailiɡonɡ vocational college	Hebei Province		Cangzhou City		E	D+	E+	C	E+
1140	Fushun vocational college	Liaoning Province		Fushun City		E	E	E	E+	E
1141	Zhejianɡqiche vocational college	Zhejiang Province		Taizhou City		E	C+	C+	E+	D+
1142	Yunnankejixinxi vocational college	Yunnan Province		Kunming City		E	E+	D	E	E
1143	Shuozhou vocational college	Shanxi Province		Shuozhou City		E	E	C	B	E+
1144	Keerqinyishu vocational college	the Nei Monggol Autonomous Region		Tongliao City		E	E	E+	E	E+
1145	ɡuizhouɡonɡchenɡ vocational college	Guizhou Province		Tongren City		E	D	D	C	E+
1146	Jianɡxikeji vocational college	Jiangxi Province		Nanchang City		E	D	E+	E+	E
1147	Chanɡchundonɡfanɡ vocational college	Jilin Province		Zhangchun City		E	B	B	B	C
1148	Ninɡxiaputaojiuyufanɡshazhisha vocational college	the Ningxia Hui Autonomous Region		Yinchuan City		E	E	E	D+	E
1149	Anhuiyanɡzi vocational college	Anhui Province		Wuhu City		E	B+	C	D	D+
1150	Anhuikuanɡye vocational college	Anhui Province		Huaibei City		E	E	E+	E	E
1151	Jianɡxiɡonɡshanɡ vocational college	Jiangxi Province		Nanchang City		E	D	E+	E	E+
1152	Dalianruanjian vocational college	Liaoning Province		Dalian City		E	D+	C	C+	D
1153	Shanxijidian vocational college	Shaanxi Province		Baoji City		E	E	D+	D+	E
1154	Shijiazhuanɡchenɡshijinɡji vocational college	Hebei Province		Shijiazhuang City		E	B	B	B+	C
1155	Baise vocational college	Guangxi Zhuang Autonomous Region		Baise City		E	E	C	B	E+
1156	Hunanɡonɡshanɡ vocational college	Hunan Province		Hengyang City		E	B	C	D+	D+
1157	Xinjianɡxiandai vocational college	the Xinjiang Uygur Autonomous Region		Wulumuqi City		E	B	D+	E+	D+
1158	Jianɡxiɡonɡchenɡ vocational college	Jiangxi Province		Nanchang City		E	E+	E+	D+	E
1159	Zhenɡzhoushanɡmaolvyou vocational college	Henan Province		Zhengzhou City		E	E+	C	D+	E+
1160	Lanɡfanɡweishenɡ vocational college	Hebei Province		Langfang City		E	E	E	D	E
1161	Chonɡqinɡhuli vocational college	Chongqing City		Chongqing City		E	E	E+	E+	E
1162	Zhenɡzhouhuanɡhehuli vocational college	Henan Province		Zhengzhou City		E	E	E	E	E
1163	Shandonɡhaishi vocational college	Shandong Province		Weifang City		E	E+	E+	D	E
1164	Hami vocational college	the Xinjiang Uygur Autonomous Region		Hami City		E	E	E+	E	E
1165	Quanzhoufanɡzhifuzhuanɡ vocational college	Fujian Province		Quanzhou City		E	B+	B	B+	C
1166	Beijinɡtiyu vocational college	Beijing City		Beijing City		E	E	C	E+	D
1167	Xuchanɡdianqi vocational college	Henan Province		Xuchang City		E	E	D+	B	E
1168	Anhuixiandaixinxiɡonɡchenɡ vocational college	Anhui Province		Huainan City		E	D	C	E+	E+
1169	Neimenɡɡujinɡcha vocational college	the Nei Monggol Autonomous Region		Huhehaote City		E	E	E	E	E+
1170	ɡannanweishenɡjiankanɡ vocational college	Jiangxi Province		Zhangzhou City		E	E	E+	E+	E
1171	Shanxijinɡɡuan vocational college	Shanxi Province		Taiyuan City		E	D	C	B	D
1172	Fujianhuanannvzi vocational college	Fujian Province		Fuzhou City		E	D+	E	E	E
1173	Xiamenanfanɡkeji vocational college	Fujian Province		Shamen City		E	D	E+	E	E
1174	Xinyanɡshewai vocational college	Henan Province		Xinyang City		E	D+	C	E	D
1175	Tulufan vocational college	the Xinjiang Uygur Autonomous Region		Tulufan City		E	E	E	E	E
1176	Anhuilvyou vocational college	Anhui Province		Hefei City		E	C+	B	D	D+
1177	Jianɡsuhanɡkonɡ vocational college	Jiangsu Province		Zhenjiang City		E	E	D	E	E+
1178	ɡuizhoushuilishuidian vocational college	Guizhou Province		Guiyang City		E	D	D	D+	E+
1179	Jilinchenɡshi vocational college	Jilin Province		Zhangchun City		E	E	E	D+	E
1180	Jilin vocational college	Jilin Province		Yanbian Chaoxian Ethnic Group Municipality		E	E	E+	E+	E
1181	Xinjianɡweiwueryixue vocational college	the Xinjiang Uygur Autonomous Region		Hetian City		E	E+	D	C	E+
1182	Yichun vocational college	Heilongjiang Province		Yichun City		E	E	E	E+	E
1183	Hebeilaodonɡɡuanxi vocational college	Hebei Province		Shijiazhuang City		E	E+	E	E+	E
1184	Heilonɡjianɡsanjianɡmeishu vocational college	Heilongjiang Province		Haerbin City		E	E	E+	E	E
1185	Jizhonɡ vocational college	Hebei Province		Baoding City		E	E+	E	E+	E+
1186	ɡuanɡxikeji vocational college	Guangxi Zhuang Autonomous Region		Chongzuo City		E	D+	C+	B	D+
1187	Chonɡqinɡyinɡyonɡjishu vocational college	Chongqing City		Chongqing City		E	C	E+	D	E+
1188	Heilonɡjianɡsifajinɡɡuan vocational college	Heilongjiang Province		Haerbin City		E	E+	E	E	E+
1189	Qiqihaerliɡonɡ vocational college	the Nei Monggol Autonomous Region		Qiqihaer City		E	E+	E+	E+	E
1190	Shanxidianzixinxi vocational college	Shaanxi Province		Xian City		E	D	C	D+	E+
1191	Luoyanɡkeji vocational college	Henan Province		Luoyang City		E	B	C	C+	D+
1192	Neimenɡɡumeishu vocational college	the Nei Monggol Autonomous Region		Bayannaoer City		E	D+	C	D+	D
1193	Liaoninɡtiyuyundonɡ vocational college	Liaoning Province		Shenyang City		E	D	E+	E+	D
1194	ɡuizhouyinɡyonɡjishu vocational college	Guizhou Province		Qiannan Buyi And Miao Ethnic Group Municipality		E	E	E	E+	E
1195	Qinɡhaiɡaodenɡ vocational college	青海省		Haidong City		E	E	E	E	E
1196	Fuzhouliminɡ vocational college	Fujian Province		Fuzhou City		E	D	E	E	E
1197	ɡuizhouhanɡkonɡ vocational college	Guizhou Province		Guiyang City		E	E	D	D	E
1198	Suzhoubainian vocational college	Jiangsu Province		Suzhou City		E	E	E	E	E
1199	Nanyanɡnonɡye vocational college	Henan Province		Nanyang City		E	E	E	E	E
1200	Zhalantun vocational college	the Nei Monggol Autonomous Region		Hulunbeier City		E	E	D	B	E
1201	Xinjianɡtiyu vocational college	the Xinjiang Uygur Autonomous Region		Wulumuqi City		E	E	E	E+	D
1202	Haerbinyinɡyonɡ vocational college	Heilongjiang Province		Haerbin City		E	E	E	D+	E
1203	Ninɡxiaɡonɡye vocational college	the Ningxia Hui Autonomous Region		Yinchuan City		E	E+	D	E+	E
1204	Anhuilvhaishanɡwu vocational college	Anhui Province		Hefei City		E	E	E+	D	E
1205	Xiamenyanyi vocational college	Fujian Province		Shamen City		E	E	E+	E	E
1206	Xinjianɡnenɡyuan vocational college	the Xinjiang Uygur Autonomous Region		Wulumuqi City		E	C	D+	D+	D
1207	Anhuilinye vocational college	Anhui Province		Hefei City		E	C	E+	C	E+
1208	Tianjinɡonɡyimeishu vocational college	Tianjin City		Tianjin City		E	E	E+	C	E
1209	Anhuihuanɡmeixiyishu vocational college	Anhui Province		Anqing City		E	E	E+	D	E
1210	Xinjianɡbinɡtuanjinɡɡuan vocational college	the Xinjiang Uygur Autonomous Region		Wujiaqu City		E	E+	E	E+	E+
1211	Luan vocational college	Shanxi Province		Zhangzhi City		E	E	E	E	E
1212	Hunanjiliqiche vocational college	Hunan Province		Xiangtan City		E	D+	D+	D+	E+
1213	Jianɡxiyinɡyonɡɡonɡchenɡ vocational college	Jiangxi Province		Pingxiang City		E	E	E	E	E
1214	Lanzhoukeji vocational college	Gansu Province		Lanzhou City		E	C	C	D+	D
1215	Hefeiɡonɡda vocational college	Anhui Province		Hefei City		E	D+	E+	D+	E+
1216	ɡuizhouɡonɡmao vocational college	Guizhou Province		Hefei City		E	D+	E+	E+	E+
1217	Ninɡxiayishu vocational college	the Ningxia Hui Autonomous Region		Yinchuan City		E	E	E	E+	E+
1218	Chanɡchunshifan vocational college	Jilin Province		Zhangchun City		E	E	E	E	E
1219	Chonɡqinɡchuanmei vocational college	Chongqing City		Chongqing City		E	D+	E+	D	E+
1220	Shandonɡyishusheji vocational college	Shandong Province		Jinan City		E	E+	E+	D	E
1221	Qinɡhaichaidamu vocational college	青海省		Haixi Menggu And Zang Ethnic Group Municipality		E	E	E+	E+	E
1222	Bohaishiyou vocational college	Hebei Province		Cangzhou City		E	E	E	E	E
1223	Jinɡ徳zhentaoci vocational college	Jiangxi Province		Jingdezhen City		E	E+	E+	D+	E
1224	Shenyanɡbeiruanxinxi vocational college	Liaoning Province		Shenyang City		E	E	E	E	E
1225	Wuhantieluqiaolianɡ vocational college	Hebei Province		Wuhan City		E	E	E	E	E
1226	Sichuanxiwanɡqiche vocational college	Sichuan Province		Ziyang City		E	E	E	E	E
1227	ɡuanɡxiyanyi vocational college	Guangxi Zhuang Autonomous Region		Nanning City		E	E+	D	C+	E
1228	Wuhankeji vocational college	Hebei Province		Wuhan City		E	C	C+	E+	D
1229	Chonɡqinɡqinɡɡonɡ vocational college	Chongqing City		Chongqing City		E	E+	E	E+	E
1230	Sanyachenɡshi vocational college	Hainan Province		Sanya City		E	E+	E+	D+	E
1231	ɡuizhoudianzikeji vocational college	Guizhou Province		Anshun City		E	E	E+	D	E
1232	Hunanlaodonɡrenshi vocational college	Hunan Province		Zhangsha City		E	E+	E+	D+	E+
1233	Qitaihe vocational college	Heilongjiang Province		Qitaihe City		E	E	E+	E	E
1234	Haerbinchuanmei vocational college	Heilongjiang Province		Haerbin City		E	E+	D+	B	E+
1235	Xiaoxianɡ vocational college	Hunan Province		Loudi City		E	E+	E	E	E
1236	Zhenɡzhouɡonɡyeanquan vocational college	Henan Province		Zhengzhou City		E	D	D+	C+	E+
1237	Dalihuli vocational college	Yunnan Province		Dali City		E	E	E+	E	E
1238	ɡuilinshanshui vocational college	Guangxi Zhuang Autonomous Region		Guilin City		E	B	C+	B+	D+
1239	Qinɡyanɡ vocational college	Gansu Province		Qingyang City		E	E	E	E	E
1240	Heilonɡjianɡnenɡyuan vocational college	Heilongjiang Province		Shuangyashan City		E	E	E	D	E
1241	Hebeishiyou vocational college	Hebei Province		Langfang City		E	E	E	E	E
1242	Yunnanxiandai vocational college	Yunnan Province		Kunming City		E	C+	D+	D+	D
1243	ɡuizhoudianli vocational college	Guizhou Province		Chongyang City		E	E	E	E+	E
1244	Fuzhouyinɡhua vocational college	Fujian Province		Fuzhou City		E	C	E+	E	E+
1245	Beijinɡyishuchuanmei vocational college	Beijing City		Beijing City		E	E	D+	E	E
1246	Fuzhoukeji vocational college	Fujian Province		Fuzhou City		E	D	C	C+	E+
1247	Yunnanshanɡwu vocational college	Yunnan Province		Kunming City		E	B	C	B	D+
1248	ɡuanɡdonɡjiudianɡuanli vocational college	Guangdong Province		Dongguan City		E	E	E	E	E
1249	Heze vocational college	Shandong Province		Heze City		E	E	E	E+	E
1250	Tianmen vocational college	Hubei Province		Tianmen City		E	E	E	E	E
1251	Jianɡxihonɡzhou vocational college	Jiangxi Province		Yichun City		E	E+	E+	E	E
1252	Xinjianɡkeji vocational college	the Xinjiang Uygur Autonomous Region		Wujiaqu City		E	D+	E	E	E
1253	Yantaihuanɡjin vocational college	Shandong Province		Yantai City		E	C+	D	E	D
1254	Chonɡqinɡkeji vocational college	Chongqing City		Chongqing City		E	E+	D	E+	E
1255	Hubeikaifanɡ vocational college	Hubei Province		Wuhan City		E	D+	C	C+	D
1256	Suqian vocational college	Jiangsu Province		Suqian City		E	E+	E+	E+	E
1257	Fuyanɡkeji vocational college	Anhui Province		Fuyang City		E	E	E+	E	E
1258	Henanqinɡɡonɡ vocational college	Henan Province		Zhengzhou City		E	E	E	E	E
1259	Heilonɡjianɡbinɡxuetiyu vocational college	Heilongjiang Province		Haerbin City		E	E	E	D	E
1260	Jianɡxifenɡlinshewaijinɡmao vocational college	Jiangxi Province		Jiujiang City		E	C	E+	E	E+
1261	ɡuanɡdonɡmaominɡjiankanɡ vocational college	Guangdong Province		Maoming City		E	E+	E	E+	E
1262	Neimenɡɡunenɡyuan vocational college	the Nei Monggol Autonomous Region		Huhehaote City		E	C	E+	E	E+
1263	Taihuchuanɡyi vocational college	Jiangsu Province		Wuxi City		E	B	D+	C+	D
1264	Wanbeiweishenɡ vocational college	Anhui Province		Suzhou City		E	D+	E	E+	E+
1265	Yanɡzhouzhonɡruijiudian vocational college	Jiangsu Province		Yangzhou City		E	E	E+	E	E
1266	Eerduosishenɡtaihuanjinɡ vocational college	the Nei Monggol Autonomous Region		Eerduosi City		E	C+	E	E	E+
1267	Neimenɡɡukeji vocational college	the Nei Monggol Autonomous Region		Huhehaote City		E	E+	E	E	E
1268	Shanxiyunchenɡnonɡye vocational college	Shanxi Province		Yuncheng City		E	E	E	E+	E
1269	Wuhanɡonɡmao vocational college	Hubei Province		Wuhan City		E	E+	E+	E+	E
1270	Sichuanxinanhanɡkonɡ vocational college	Sichuan Province		Chengdou City		E	D	E	D+	E
1271	Wuyishan vocational college	Fujian Province		Nanping City		E	E+	E+	D+	E
1272	Shandonɡteshujiaoyu vocational college	Shandong Province		Jinan City		E	E	E	E+	E
1273	Linxiaxiandai vocational college	Gansu Province		Linxia Hui Ethnic Group Municipality		E	E	E	E+	E
1274	Nanchanɡyinɡshichuanbo vocational college	Jiangxi Province		Nanchang City		E	E	E	E	E
1275	Neimenɡɡutiyu vocational college	the Nei Monggol Autonomous Region		Huhehaote City		E	E	E	E	E+
1276	Benɡbujinɡjijishu vocational college	Anhui Province		Bengbu City		E	E+	E	D	E
1277	Minɡda vocational college	Jiangsu Province		Yancheng City		E	E	E	E	E
1278	Liaoninɡteshujiaoyushifan vocational college	Liaoning Province		Shenyang City		E	E	E	D+	E
1279	Lvlianɡ vocational college	Shanxi Province		Lvliang City		E	E	E	D	E
1280	Shijiazhuanɡkeji vocational college	Hebei Province		Shijiazhuang City		E	E+	E	D	E
1281	ɡansucaimao vocational college	Gansu Province		Lanzhou City		E	E	E	E	E
1282	Xuchanɡtaoci vocational college	Henan Province		Xuchang City		E	E	E+	C	E
1283	Hubeitiedaoyunshu vocational college	Hubei Province		Wuhan City		E	E	E	E	E
1284	Hubeiqinɡnian vocational college	Hubei Province		Wuhan City		E	D+	E	E+	E
1285	Pinɡlianɡ vocational college	Gansu Province		Pingliang City		E	E	E	E	E
1286	Chonɡqinɡziyuanyuhuanjinɡbaohu vocational college	Chongqing City		Chongqing City		E	E	E	D	E
1287	Quanzhouɡonɡchenɡ vocational college	Fujian Province		Quanzhou City		E	C+	D	C+	E+
1288	Neimenɡɡujinɡmaowaiyu vocational college	the Nei Monggol Autonomous Region		Huhehaote City		E	E	E	E	E
1289	Hubeitiyu vocational college	Hubei Province		Wuhan City		E	E	E	E	E+
1290	Wuhanɡuanɡɡu vocational college	Hubei Province		Wuhan City		E	E+	E	E+	E
1291	Neimenɡɡubeifanɡ vocational college	the Nei Monggol Autonomous Region		Huhehaote City		E	E+	E	E	E
1292	Yanhuanɡ vocational college	Jiangsu Province		Huaian City		E	E+	E	E	E
1293	ɡuanɡxilantianhanɡkonɡ vocational college	Guangxi Zhuang Autonomous Region		Laibin City		E	E+	E	E	E
1294	Alashan vocational college	the Nei Monggol Autonomous Region		Alashan league		E	E+	E	E	E
1295	Jinɡmen vocational college	Hubei Province		Jingmen City		E	E	E	E	E
1296	Neimenɡɡufenɡzhou vocational college	the Nei Monggol Autonomous Region		Huhehaote City		E	E+	E	E	E
1297	Beijinɡwanɡluo vocational college	Beijing City		Beijing City		E	E	E	E	E
1298	Wuhanhaishi vocational college	Hubei Province		Wuhan City		E	E	E	E	E
1299	Xianjiankanɡɡonɡchenɡ vocational college	Shaanxi Province		Xian City		E	D	E	E	E
1300	Beijinɡkejijinɡyinɡɡuanli vocational college	Beijing City		Beijing City		E	E	E	E	E
1301	Tianjinkaifaqu vocational college	Tianjin City		Tianjin City		E	E	E	E	E
1302	Tianjintiyu vocational college	Tianjin City		Tianjin City		E	E	E	E	E
1303	Tianjinbinhaiqicheɡonɡchenɡ vocational college	Tianjin City		Tianjin City		E	E	E	E	E
1304	Canɡzhouyouershifan vocational college	Hebei Province		Cangzhou City		E	E	E	E	E
1305	Hebeizhenɡdinɡshifan vocational college	Hebei Province		Shijiazhuang City		E	E	E	E	E
1306	Caofeidian vocational college	Hebei Province		Tangshan City		E	E	E	E	E
1307	Chenɡdeyinɡyonɡjishu vocational college	Hebei Province		Chengde City		E	E	E	E	E
1308	Handanyouershifan vocational college	Hebei Province		Handan City		E	E	E	E	E
1309	Handankeji vocational college	Hebei Province		Handan City		E	E	E	E	E
1310	Tanɡshanhaiyun vocational college	Hebei Province		Tangshan City		E	E	E	E	E
1311	Datonɡshifan vocational college	Shanxi Province		Datong City		E	E	E	E	E
1312	Taiyuanyouershifan vocational college	Shanxi Province		Taiyuan City		E	E	E	E	E
1313	Zhanɡzhiyouershifan vocational college	Shanxi Province		Zhangzhi City		E	E	E	E	E
1314	Shanxitonɡyonɡhanɡkonɡ vocational college	Shanxi Province		Datong City		E	E	E	E	E
1315	Shuozhoutaoci vocational college	Shanxi Province		Shuozhou City		E	E	E	E	E
1316	Neimenɡɡuɡonɡye vocational college	the Nei Monggol Autonomous Region		Huhehaote City		E	E	E	E	E
1317	Chifenɡyinɡyonɡjishu vocational college	the Nei Monggol Autonomous Region		Chifeng City		E	E	E	E	E
1318	Liaoninɡshuiwu vocational college	Liaoning Province		Dalian City		E	E	E	E	E
1319	Shenyanɡhanɡkonɡ vocational college	Liaoning Province		Shenyang City		E	E	E	E	E
1320	Dalianshanɡwu vocational college	Liaoning Province		Dalian City		E	E	E	E	E
1321	Liaoninɡjinɡji vocational college	Liaoning Province		Shenyang City		E	E	E	E	E
1322	Bohaichuanbo vocational college	Liaoning Province		Huludao City		E	E	E	E	E
1323	Dalianfanyi vocational college	Liaoning Province		Dalian City		E	E	E	E	E
1324	Liaoheshiyou vocational college	Liaoning Province		Panjin City		E	E	E	E	E
1325	Liaoninɡshifan vocational college	Liaoning Province		Jinzhou City		E	E	E	E	E
1326	Anshan vocational college	Liaoning Province		Anshan City		E	E	E	E	E
1327	Jilinshuilidianli vocational college	Jilin Province		Jilin City		E	E	E	E	E
1328	Chanɡchunjiankanɡ vocational college	Jilin Province		Zhangchun City		E	E	E	E	E
1329	Chanɡchunzaoqijiaoyu vocational college	Jilin Province		Zhangchun City		E	E	E	E	E
1330	Meihekoukanɡmei vocational college	Jilin Province		Tonghua City		E	E	E	E	E
1331	Jilintonɡyonɡhanɡkonɡ vocational college	Jilin Province		Jilin City		E	E	E	E	E
1332	Tonɡhuayiyaojiankanɡ vocational college	Jilin Province		Tonghua City		E	E	E	E	E
1333	Liaoninɡshenɡjiaotonɡ vocational college	Liaoning Province		Shenyang City		E	E	E	E	E
1334	Qiqihaerɡaodenɡshifan vocational college	Heilongjiang Province		Qiqihaer City		E	E	E	E	E
1335	Haerbinbeifanɡhanɡkonɡ vocational college	Heilongjiang Province		Haerbin City		E	E	E	E	E
1336	Shanɡhaiouhua vocational college	Shanghai City		Shanghai City		E	E	E	E	E
1337	Shanɡhaizhonɡhua vocational college	Shanghai City		Shanghai City		E	E	E	E	E
1338	Shanɡhaiɡonɡhuiɡuanli vocational college	Shanghai City		Shanghai City		E	E	E	E	E
1339	Shanɡhainanhu vocational college	Shanghai City		Shanghai City		E	E	E	E	E
1340	Yanɡzhouhuanjinɡziyuan vocational college	Jiangsu Province		Yangzhou City		E	E	E	E	E
1341	Zhonɡshan vocational college	Jiangsu Province		Nanjing City		E	E	E	E	E
1342	Zhejianɡdianli vocational college	Zhejiang Province		Hangzhou City		E	E	E	E	E
1343	Zhejianɡyuxianɡ vocational college	Zhejiang Province		Huzhou City		E	E	E	E	E
1344	Zhejianɡjinhuakemao vocational college	Zhejiang Province		Jinhua City		E	E	E	E	E
1345	Ninɡboyouershifan vocational college	Zhejiang Province		Ningbo City		E	E	E	E	E
1346	Minbanwanbokeji vocational college	Anhui Province		Hefei City		E	E	E	E	E
1347	Huanɡshanjiankanɡ vocational college	Anhui Province		Huangshan City		E	E	E	E	E
1348	Suzhouhanɡkonɡ vocational college	Anhui Province		Suzhou City		E	E	E	E	E
1349	Fujianduiwaijinɡjimaoyi vocational college	Fujian Province		Fuzhou City		E	E	E	E	E
1350	Peili vocational college	Gansu Province		Zhangye City		E	E	E	E	E
1351	Lanzhouhanɡkonɡ vocational college	Gansu Province		Lanzhou City		E	E	E	E	E
1352	Baiyinxiwanɡ vocational college	Gansu Province		Baiyin City		E	E	E	E	E
1353	Ninɡxiatiyu vocational college	the Ningxia Hui Autonomous Region		Yinchuan City		E	E	E	E	E
1354	Shizuishanɡonɡmao vocational college	the Ningxia Hui Autonomous Region		Shiethnicgroupishan City		E	E	E	E	E
1355	Xinjianɡjidian vocational college	the Xinjiang Uygur Autonomous Region		Wulumuqi City		E	E	E	E	E
1356	Boertala vocational college	the Xinjiang Uygur Autonomous Region		Boertalamenggu Municipality		E	E	E	E	E
1357	Hetian vocational college	the Xinjiang Uygur Autonomous Region				E	E	E	E	E
1358	Shiheziɡonɡchenɡ vocational college	the Xinjiang Uygur Autonomous Region		Shihezi City		E	E	E	E	E
1359	Kashen vocational college	the Xinjiang Uygur Autonomous Region				E	E	E	E	E
1360	Kezilesu vocational college	the Xinjiang Uygur Autonomous Region				E	E	E	E	E
1361	Xinjianɡkexin vocational college	the Xinjiang Uygur Autonomous Region		Wulumuqi City		E	E	E	E	E
1362	Aletai vocational college	the Xinjiang Uygur Autonomous Region				E	E	E	E	E
1363	Tachenɡ vocational college	the Xinjiang Uygur Autonomous Region				E	E	E	E	E
1364	Talimu vocational college	the Xinjiang Uygur Autonomous Region				E	E	E	E	E
1365	Xinjianɡɡonɡye vocational college	the Xinjiang Uygur Autonomous Region		Wulumuqi City		E	E	E	E	E
1366	Tiemenɡuan vocational college	the Xinjiang Uygur Autonomous Region		Bayinguolengmenggu Municipality		E	E	E	E	E
1367	Hubeishenɡwukeji vocational college	Hubei Province		Wuhan City		E	E	E	E	E
1368	Hubeihuanɡɡanɡyinɡjiɡuanli vocational college	Hubei Province		Huanggang City		E	E	E	E	E
1369	Chanɡjianɡyishuɡonɡchenɡ vocational college	Hubei Province		Jingzhou City		E	E	E	E	E
1370	Hubeijiankanɡ vocational college	Hubei Province		Wuhan City		E	E	E	E	E
1371	Hubeixiaoɡanmeijia vocational college	Hubei Province		Xiaogan City		E	E	E	E	E
1372	Xianɡzhonɡyouershifan vocational college	Hunan Province		Shaoyang City		E	E	E	E	E
1373	Zhuzhoushifan vocational college	Hunan Province		Zhuzhou City		E	E	E	E	E
1374	Hunanshuiwu vocational college	Hunan Province		Zhangsha City		E	E	E	E	E
1375	Hunanyejin vocational college	Hunan Province		Zhuzhou City		E	E	E	E	E
1376	Huaihuashifan vocational college	Hunan Province		Huaihua City		E	E	E	E	E
1377	Yonɡzhoushifan vocational college	Hunan Province		Yongzhou City		E	E	E	E	E
1378	Henɡyanɡyouershifan vocational college	Hunan Province		Hengyang City		E	E	E	E	E
1379	Chanɡshayouershifan vocational college	Hunan Province		Zhangsha City		E	E	E	E	E
1380	Huizhouɡonɡchenɡ vocational college	Guangdong Province		Huizhou City		E	E	E	E	E
1381	ɡuanɡdonɡjianɡmenzhonɡyiyao vocational college	Guangdong Province		Jiangmen City		E	E	E	E	E
1382	ɡuanɡdonɡmaominɡnonɡlinkeji vocational college	Guangdong Province		Maoming City		E	E	E	E	E
1383	ɡuanɡdonɡjianɡmenyouershifan vocational college	Guangdong Province		Jiangmen City		E	E	E	E	E
1384	ɡuanɡdonɡcaimao vocational college	Guangdong Province		Qingyuan City		E	E	E	E	E
1385	ɡuanɡzhouyouershifan vocational college	Guangdong Province		Guangzhou City		E	E	E	E	E
1386	ɡuanɡdonɡshantouyouershifan vocational college	Guangdong Province		Shantou City		E	E	E	E	E
1387	ɡuanɡdonɡmeizhou vocational college	Guangdong Province		Meizhou City		E	E	E	E	E
1388	ɡuanɡdonɡchaozhouweishenɡjiankanɡ vocational college	Guangdong Province		Chaozhou City		E	E	E	E	E
1389	ɡuanɡdonɡyunfuzhonɡyiyao vocational college	Guangdong Province		Yunfu City		E	E	E	E	E
1390	ɡuanɡdonɡzhaoqinɡhanɡkonɡ vocational college	Guangdong Province		Zhaoqing City		E	E	E	E	E
1391	ɡuilinshenɡminɡyujiankanɡ vocational college	Guangxi Zhuang Autonomous Region		Guilin City		E	E	E	E	E
1392	ɡuanɡxizhonɡyuan vocational college	Guangxi Zhuang Autonomous Region		Chongzuo City		E	E	E	E	E
1393	Yuchai vocational college	Guangxi Zhuang Autonomous Region		Yulin City		E	E	E	E	E
1394	ɡuanɡxianquanɡonɡchenɡ vocational college	Guangxi Zhuang Autonomous Region		Nanning City		E	E	E	E	E
1395	ɡuanɡxiziranziyuan vocational college	Guangxi Zhuang Autonomous Region		Chongzuo City		E	E	E	E	E
1396	Qinzhouyouershifan vocational college	Guangxi Zhuang Autonomous Region		Qinzhou City		E	E	E	E	E
1397	Wuzhouyixue vocational college	Guangxi Zhuang Autonomous Region		Wuzhou City		E	E	E	E	E
1398	ɡuanɡxizhizaoɡonɡchenɡ vocational college	Guangxi Zhuang Autonomous Region		Nanning City		E	E	E	E	E
1399	ɡuanɡxiwuliu vocational college	Guangxi Zhuang Autonomous Region		Nanning City		E	E	E	E	E
1400	Fanɡchenɡɡanɡ vocational college	Guangxi Zhuang Autonomous Region		Fangchenggang City		E	E	E	E	E
1401	ɡuanɡxixinxi vocational college	Guangxi Zhuang Autonomous Region		Nanning City		E	E	E	E	E
1402	Beihaikanɡyanɡ vocational college	Guangxi Zhuang Autonomous Region		Beihai City		E	E	E	E	E
1403	Chonɡzuoyouershifan vocational college	Guangxi Zhuang Autonomous Region		Chongzuo City		E	E	E	E	E
1404	Hainantiyu vocational college	Hainan Province		Haikou City		E	E	E	E	E
1405	Sanyazhonɡruijiudianɡuanli vocational college	Hainan Province		Sanya City		E	E	E	E	E
1406	Hainanjiankanɡɡuanli vocational college	Hainan Province		Chengmaixian City		E	E	E	E	E
1407	Hainanweishenɡjiankanɡ vocational college	Hainan Province		Haikou City		E	E	E	E	E
1408	Chonɡqinɡliɡonɡ vocational college	Chongqing City		Chongqing City		E	E	E	E	E
1409	Chonɡqinɡzhinenɡɡonɡchenɡ vocational college	Chongqing City		Chongqing City		E	E	E	E	E
1410	Chonɡqinɡjiankanɡ vocational college	Chongqing City		Chongqing City		E	E	E	E	E
1411	Chonɡqinɡɡonɡxin vocational college	Chongqing City		Chongqing City		E	E	E	E	E
1412	ɡuizhouzhuanɡbeizhizao vocational college	Guizhou Province		Guiyang City		E	E	E	E	E
1413	ɡuizhoujiankanɡ vocational college	Guizhou Province		Tongren City		E	E	E	E	E
1414	ɡuizhoushipinɡonɡchenɡ vocational college	Guizhou Province		Guiyang City		E	E	E	E	E
1415	ɡuizhoujinɡmao vocational college	Guizhou Province		Qiannan Buyi And Miao Ethnic Group Municipality		E	E	E	E	E
1416	Liupanshuiyouershifan vocational college	Guizhou Province		Liupanshui City		E	E	E	E	E
1417	Bijieɡonɡye vocational college	Guizhou Province		Bijie City		E	E	E	E	E
1418	ɡuizhoujidian vocational college	Guizhou Province		Guiyang City		E	E	E	E	E
1419	ɡuizhoucaijinɡ vocational college	Guizhou Province		Guiyang City		E	E	E	E	E
1420	ɡuizhouminyonɡhanɡkonɡ vocational college	Guizhou Province		Qiannan Buyi And Miao Ethnic Group Municipality		E	E	E	E	E
1421	ɡuizhouwenhualvyou vocational college	Guizhou Province		Guiyang City		E	E	E	E	E
1422	Yunnanwenhuayishu vocational college	Yunnan Province		Kunming City		E	E	E	E	E
1423	ɡonɡanxiaofanɡbudui vocational college	Yunnan Province		Kunming City		E	E	E	E	E
1424	Yunnanqinɡfanɡ vocational college	Yunnan Province		Kunming City		E	E	E	E	E
1425	Yunnanteshujiaoyu vocational college	Yunnan Province		Kunming City		E	E	E	E	E
1426	Yunnanɡonɡmao vocational college	Yunnan Province		Kunming City		E	E	E	E	E
1427	Yunnanjiaotonɡyunshu vocational college	Yunnan Province		Kunming City		E	E	E	E	E
1428	Kunminɡyouershifan vocational college	Yunnan Province		Kunming City		E	E	E	E	E
1429	Yunnanyiyaojiankanɡ vocational college	Yunnan Province		Kunming City		E	E	E	E	E
1430	Yunnanliɡonɡ vocational college	Yunnan Province		Kunming City		E	E	E	E	E
1431	Qujinɡ vocational college	Yunnan Province		Qujing City		E	E	E	E	E
1432	Honɡhe vocational college	Yunnan Province				E	E	E	E	E
1433	Shenmu vocational college	Shaanxi Province		Yulin City		E	E	E	E	E
1434	Baojisanhe vocational college	Shaanxi Province		Baoji City		E	E	E	E	E
1435	Yulinnenɡyuankeji vocational college	Shaanxi Province		Yulin City		E	E	E	E	E
1436	Baojizhonɡbei vocational college	Shaanxi Province		Baoji City		E	E	E	E	E
1437	Jianɡxiɡuanli vocational college	Jiangxi Province		Nanchang City		E	E	E	E	E
1438	Pinɡxianɡweishenɡ vocational college	Jiangxi Province		Pingxiang City		E	E	E	E	E
1439	Jianɡxiwuyuanchaye vocational college	Jiangxi Province		Shangrao City		E	E	E	E	E
1440	ɡanzhou vocational college	Jiangxi Province		Ganzhou City		E	E	E	E	E
1441	Nanchanɡjiankanɡ vocational college	Jiangxi Province		Nanchang City		E	E	E	E	E
1442	Jiujianɡliɡonɡ vocational college	Jiangxi Province		Jiujiang City		E	E	E	E	E
1443	Hejun vocational college	Jiangxi Province		Ganzhou City		E	E	E	E	E
1444	Qinɡdaofeiyanɡ vocational college	Shandong Province		Qingdao City		E	E	E	E	E
1445	Shandonɡshenɡli vocational college	Shandong Province		Dongying City		E	E	E	E	E
1446	Shandonɡxinɡlinkeji vocational college	Shandong Province		Huzhou City		E	E	E	E	E
1447	Shandonɡwenhuachanye vocational college	Shandong Province		Yantai City		E	E	E	E	E
1448	Rizhaohanɡhaiɡonɡchenɡ vocational college	Shandong Province		Rizhao City		E	E	E	E	E
1449	Qinɡdaoɡonɡchenɡ vocational college	Shandong Province		Qingdao City		E	E	E	E	E
1450	Qinɡdaoyouershifan vocational college	Shandong Province		Qingdao City		E	E	E	E	E
1451	Yantaiyouershifan vocational college	Shandong Province		Yantai City		E	E	E	E	E
1452	Yantaiwenhualvyou vocational college	Shandong Province		Yantai City		E	E	E	E	E
1453	Linyikeji vocational college	Shandong Province		Linyi City		E	E	E	E	E
1454	Qinɡdaohanɡkonɡkeji vocational college	Shandong Province		Qingdao City		E	E	E	E	E
1455	Weifanɡhuanjinɡɡonɡchenɡ vocational college	Shandong Province		Weifang City		E	E	E	E	E
1456	Binzhoukeji vocational college	Shandong Province		Binzhou City		E	E	E	E	E
1457	Jiaozuoshifan vocational college	Henan Province		Jiaozuo City		E	E	E	E	E
1458	Hebinenɡyuanhuaɡonɡ vocational college	Henan Province		Hebi City		E	E	E	E	E
1459	Pinɡdinɡshanwenhuayishu vocational college	Henan Province		Pingdingshan City		E	E	E	E	E
1460	Puyanɡyixue vocational college	Henan Province		Puyang City		E	E	E	E	E
1461	Zhumadianyouershifan vocational college	Henan Province		Zhumadian City		E	E	E	E	E
1462	Sanmenxiashehuiɡuanli vocational college	Henan Province		Sanmenxia City		E	E	E	E	E
1463	Henancehui vocational college	Henan Province		Zhengzhou City		E	E	E	E	E
1464	Xinyanɡhanɡkonɡ vocational college	Henan Province		Xinyang City		E	E	E	E	E
1465	Zhenɡzhouweishenɡjiankanɡ vocational college	Henan Province		Zhengzhou City		E	E	E	E	E
1466	Henanwuliu vocational college	Henan Province		Zhengzhou City		E	E	E	E	E
1467	Henandikuanɡ vocational college	Henan Province		Zhengzhou City		E	E	E	E	E
1468	Zhenɡzhouyaoujiaotonɡ vocational college	Henan Province		Zhengzhou City		E	E	E	E	E
1469	Henannvzi vocational college	Henan Province		Xinxiang City		E	E	E	E	E
1470	Henanduiwaijinɡjimaoyi vocational college	Henan Province		Zhengzhou City		E	E	E	E	E
1471	Puyanɡshiyouhuaɡonɡ vocational college	Henan Province		Puyang City		E	E	E	E	E
1472	Nanyanɡkeji vocational college	Henan Province		Nanyang City		E	E	E	E	E
1473	Lankaosannonɡ vocational college	Henan Province		Kaifeng City		E	E	E	E	E
1474	Ruzhou vocational college	Henan Province		Pingdingshan City		E	E	E	E	E
1475	Linzhoujianzhu vocational college	Henan Province		Anyang City		E	E	E	E	E
1476	Zhenɡzhoudianzishanɡwu vocational college	Henan Province		Zhengzhou City		E	E	E	E	E
1477	Zhenɡzhouɡuidaoɡonɡchenɡ vocational college	Henan Province		Zhengzhou City		E	E	E	E	E
1478	Zhenɡzhoutiyu vocational college	Henan Province		Zhengzhou City		E	E	E	E	E
1479	Luoyanɡwenhualvyou vocational college	Henan Province		Luoyang City		E	E	E	E	E
1480	Zhoukouwenli vocational college	Henan Province		Zhoukou City		E	E	E	E	E
1481	Xinyanɡyishu vocational college	Henan Province		Xinyang City		E	E	E	E	E
1482	Zhenɡzhouchenɡjian vocational college	Henan Province		Zhengzhou City		E	E	E	E	E
