# Supplementary material for: Supply and demand of higher vocational education in China: Comprehensive evaluation and geographical representation from the perspective of educational equality
Source: PLoS One. 2023 Oct 19;18(10):e0293132. doi: 10.1371/journal.pone.0293132 (PMC10586648; doi:10.1371/journal.pone.0293132)
Supplement: S2 Fig — (XLSX) [file pone.0293132.s002.xlsx]

## Sheet: Sheet1
City	population of the right age	total population	College-educated population	employed population	Number of high school graduates	Enrollment Number	Enrollment Number	University’s Number
Beijing City	3851750	21893095	9190783	15002998	50390	152239	145308	93
Tianjin City	2456872	13866009	3735543	9951634	54368	148877	48319	57
Shijiazhuang City	1859403	10640458	2260253	6991115	60557	255000	32463	43
Tangshan City	1209047	7717983	1111717	4678975	41392	63000	9059	12
Qinhuangdao City	486961	5464087	560157	1928327	15207	50000	5284	7
Handan City	1241344	9413990	738899	5382849	53379	30152	5284	7
Xingtai City	861385	1095986	581248	4087191	41576	22231	3374	5
Baoding City	1228422	9242610	1083465	5607821	66087	64613	11324	15
Zhangjiakou City	608257	1205440	504790	2460012	25045	14700	3374	5
Chengde City	424606	3354444	429263	2022493	18925	14350	3176	6
Cangzhou City	802506	7300783	654261	4231680	37853	34460	6039	8
Langfang City	738558	5464087	825827	3460521	23135	51690	9059	12
Hengshui City	617897	4212933	351330	2475722	39902	6750	1509	2
Taiyuan City	976922	5304061	1636900	3624825	26032	200323	20355	39
Datong City	533363	3105591	489346	2005432	20577	12360	2087	4
Yangquan City	217109	1318505	224732	853822	1722	9473	1656	3
Zhangzhi City	517814	3180884	484981	2047350	21427	13860	3131	6
Jincheng City	389449	2194545	378279	1447550	14561	4068	1043	2
Shuozhou City	254589	1593444	237456	1029198	14500	7600	2087	4
Jinzhong City	511244	3379498	585083	2183905	27807	70850	4175	8
Yuncheng City	873266	4774508	637743	3018752	46965	23414	3653	7
Xinzhou City	391144	2689668	373809	1650182	23411	9484	1043	2
Linfen City	645128	3976481	548861	2567663	37863	13587	2609	5
Lvliang City	445924	3398431	463290	2170017	36907	6179	1043	2
Huhehaote City	540164	3446100	1048129	2345550	19725	70129	19324	24
Baotou City	475583	2709378	631765	1982722	15030	24562	6709	5
Wuhai City	100154	556621	121686	390376	3440	2622	319	1
Chifeng City	558759	4035967	558060	2567308	27317	7664	2797	5
Tongliao City	397406	2873168	373032	1918926	22455	8877	3025	3
Eerduosi City	299471	2153638	458012	1440422	10208	5257	1232	4
Hulunbeier City	332818	2242875	372407	1520968	11265	7681	2620	4
Bayannaoer City	242414	1538715	236529	1018937	7956	3281	1270	2
Wulanchabu City	220551	1706328	243106	1006828	10416	7734	1729	3
Xingan league	181824	1416929	179780	956381	8201	4484	605	1
Xilinguole league	167798	1107075	203869	753668	7101	4593	1242	1
Alashan league	45803	262361	67933	187827	1646	836	398	1
Zhongchao boundary	0	0	0	0	0	0	0	0
Shenyang City	1516621	9070093	2491650	5928324	35213	139873	42703	46
Dalian City	1199236	7450785	1757834	4741653	29939	84494	27570	30
Anshan City	497423	3325372	439634	2071271	15397	8740	2894	3
Fushun City	320418	1861372	295831	1130189	8687	11910	3291	4
Benxi City	215257	1326018	219685	822107	7043	5013	1430	2
Dandong City	282835	2092042	283204	1338580	12790	10098	2412	3
Jinzhou City	343075	2703853	411541	1668855	13946	22985	7135	9
Yingkou City	252769	2328582	301745	1475067	9063	9837	1663	3
Fuxin City	320418	827584	295831	1130189	9792	10412	2591	2
Liaoyang City	216692	1604580	228773	999107	7518	9909	1352	3
Panjin City	228314	1389691	262767	907698	9074	3701	1068	2
Tieling City	258522	2388294	229402	1508353	13529	14944	2012	4
Zhaoyang City	340150	2872857	328047	1767278	20932	5412	668	1
Huludao City	285241	2434194	289764	1498216	13826	6723	1290	2
Zhangchun City	1454502	9066906	2014416	6075939	40773	217000	45400	41
Jilin City	685712	3623713	573343	2606536	19487	50450	8932	9
Siping City	287134	1814733	223969	1155658	18530	14850	3970	4
Liaoyuan City	143131	996903	107490	636901	6660	4453	992	1
Tonghua City	326466	1812114	237376	1295299	10542	3148	1985	2
Baishan City	201616	951866	146481	606346	6408	4453	992	1
Songyuan City	297415	2252994	228132	1471333	18642	4453	992	1
Baicheng City	243368	1551378	172586	1013731	9884	13359	2977	3
Yanbian Chaoxian Ethnic Group Municipality	460259	1941700	314923	1244705	8877	10268	2977	3
Haerbin City	1572354	10009854	2047487	6762590	49085	160216	49845	51
Qiqihaer City	616421	4067489	450528	2659528	22274	18746	4871	5
Jixi City	218067	1502060	175996	985463	9525	2740	689	1
Hegang City	149883	891271	127075	597050	6015	1485	350	1
Shuangyashan City	185069	1208803	145306	799305	9013	2739	301	1
Daqing City	503352	2781562	501943	1884133	19382	15536	5297	5
Yichun City	163517	878881	113586	572742	5715	1254	330	1
Jiamusi City	356252	2156505	281503	1426896	14042	15778	3806	4
Qitaihe City	82157	689611	85560	458807	4764	2237	161	1
Mudanjiang City	424097	2290208	310444	1473755	14278	19894	4616	7
Heihe City	208899	1286401	166109	856543	8799	2919	839	1
Suihua City	410489	3756167	242538	2463730	23234	3099	828	1
Daxinganling Region	54057	331276	63368	227390	4465	1013	287	1
Shanghai City	4730359	24870895	8424214	16619137	51624	139847	77224	64
Nanjing City	1602185	9314685	3281474	6359338	25093	274451	53296	51
Wuxi City	1260185	7462135	1631740	5021239	22431	40695	6582	13
Xuzhou City	1261442	9083790	1178100	5280046	37166	44579	8815	12
Changzhou City	860634	5278121	1092040	3522325	16203	36317	6261	10
Suzhou City	2143321	12748262	2870185	8858671	29852	76929	13318	26
Nantong City	1169368	7726635	1151569	4566047	24635	35124	5321	9
Lianyungang City	855141	4599360	674324	2676755	24870	16167	2378	5
Huaian City	704292	4556230	584339	2711152	24415	25273	4356	7
Yancheng City	1074610	6709629	717326	3867738	29529	21016	3881	6
Yangzhou City	704234	4559797	796381	2846179	21158	32240	5700	9
Zhenjiang City	555661	3210418	614297	2072396	10524	29014	6186	9
Taizhou City	691810	4512762	682273	2680050	20799	19970	3317	7
Suqian City	838979	4986192	542717	2888787	27210	7120	1188	3
Hangzhou City	1834077	11936010	3499235	8369169	442753	137750	42535	47
Ningbo City	1297540	9404283	1677495	6548345	57508.2	44250	12670	14
Wenzhou City	1381490	9572903	1209696	6530697	75287.2	30175	60500	11
Jiaxing City	709506	5400868	823620	3705861	35492.1	28750	5430	6
Huzhou City	472567	3367579	460320	2246840	22933.2	18000	4525	5
Shaoxing City	803302	5270977	803730	3453347	40627.1	29175	7240	8
Jinhua City	1102524	7050683	944529	4912875	60282.6	26150	7240	8
Quzhou City	341444	2276184	281487	1361259	21389.1	4814	1810	2
Zhoushan City	147293	1157817	209704	756127	5988.33	7834	2715	3
Taizhou City	948583	6622888	765926	4354170	67670.2	13726	3620	4
Lishui City	359311	2507396	294570	1574433	23359.9	13668	1387	2
Hefei City	1399288	9369881	2472723	6392097	73428	189414	39461	54
Wuhu City	494781	3644420	631804	2375008	21982	44677	9307	10
Bengbu City	401022	3296408	382108	1970135	19054	19319	4024	6
Huainan City	377788	3033528	348580	1800123	17219	21606	4501	6
Maanshan City	285704	2159930	327385	1380558	12950	20284	4225	6
Huaibei City	248658	1970265	248181	1242624	12655	16206	3376	4
Tongling City	188337	1311726	202359	825602	9657	11259	2345	3
Anqing City	559019	4165284	529803	2574699	31983	16230	3381	5
Huangshan City	163357	1330565	171534	819366	6586	6427	1338	3
Chuzhou City	762624	3987054	515898	2547294	23084	17864	3721	4
Fuyang City	790167	8200264	561981	4812494	50223	16740	3487	6
Suzhou City	888649	5324476	489513	3104958	29351	11762	2450	4
Liuan City	599191	4393699	425443	2645572	29585	18470	3847	4
Bozhou City	491344	4996844	335287	2892457	27260	8742	1821	2
Chizhou City	159801	1342764	179296	837841	10047	10722	2233	3
Xuancheng City	303517	2500063	282734	1594425	11389	2498	520	1
Fuzhou City	1462938	8291268	1541274	5485297	37563	125277	19102	35
Shamen City	834921	5163970	1391167	3784109	17350	58000	8732	16
Putian City	465044	3210714	314877	1967541	22270	10853	1091	2
Sanming City	344249	2486450	294081	1496746	15572	17234	1637	3
Quanzhou City	1083780	8782285	921707	5811365	45531	60461	9824	18
Zhangzhou City	571621	5054328	500962	3143679	27546	26170	4512	7
Nanping City	348741	2680645	280947	1637321	15186	15090	2728	5
Longyan City	383748	2723637	322618	1631328	15186	8171	1091	2
Ningde City	408801	3146789	309440	1919606	16880	8171	1091	2
Nanchang City	1024678	6255007	1565241	4227905	35342	229516	35762	54
Jingdezhen City	226758	1618979	193823	1004544	11576	13359	4006	5
Pingxiang City	278569	1804805	217318	1092674	12349	16251	3204	4
Jiujiang City	755598	4600276	611632	2823062	34438	40300	6409	8
Xinyu City	194620	1202499	160226	740573	8471	19716	4006	5
Yingtan City	222649	1154223	115857	699916	6755	4027	534	2
Ganzhou City	1382575	8970014	838344	5495181	73512	35788	8813	11
Jian City	559821	4469176	361022	2558305	32165	13301	1602	2
Yichun City	731671	5007702	432417	2957086	38060	20766	3849	5
Fuzhou City	429047	3614866	320768	2207356	26784	8263	4006	5
Shangrao City	1037648	6491088	559249	3834888	47265	15000	4006	5
Jinan City	1454913	9202432	2386307	5852677	47385	224625	42202	42
Qingdao City	1766925	10071722	2271238	6476976	39531	134000	24739	24
Zibo City	896346	4704138	881041	2910484	30470	37083	8246	8
Zaozhuang City	529336	3855601	409484	2273751	24829	13906	3092	3
Dongying City	374636	2193518	482438	1365798	14138	23176	5154	5
Yantai City	1270189	7102116	1176928	4419131	30018	80167	15462	15
Weifang City	1397524	9386705	1356456	5713595	56485	69530	15462	15
Jining City	1117264	8357897	924494	4999207	43179	35000	6184	6
Taian City	741991	5472217	717234	3314382	35352	41000	6145	8
Weihai City	542921	2906548	487693	1769649	9979	28188	11339	11
Rizhao City	375592	2968365	401866	1757495	16893	28600	4123	4
Linyi City	1100719	11018365	960916	6270377	57383	18541	5123	4
Dezhou City	759889	5611194	518060	3356051	33563	16500	2701	4
Liaocheng City	855315	5952128	556522	3426459	36960	13906	3092	3
Binzhou City	473326	3928568	449392	2362056	23368	18541	4123	4
Heze City	895873	8795939	623401	4975921	52071	17075	4123	4
Zhengzhou City	641674	4379998	3653200	8582395	62174	361435	70607	67
Kaifeng City	675606	4824016	483781	2756293	33860	32683	8319	7
Luoyang City	1230395	7056699	941283	4293284	46184	42490	9735	8
Pingdingshan City	1255250	9713112	481565	2838884	2910	23998	5305	7
Anyang City	720791	5477614	509487	3137065	32188	35594	6765	7
Hebi City	237746	1565973	170816	969400	9827	8619	1431	3
Xinxiang City	1260591	6251929	734148	3697900	34835	55004	12723	11
Jiaozuo City	789108	3521078	448987	2197420	26072	35057	6890	6
Puyang City	1255250	9713112	377929	2135967	26484	9090	1631	3
Xuchang City	641674	4379998	399391	2540786	23968	20827	3513	4
Luohe City	388821	2367490	253699	1388273	16228	15815	5806	3
Sanmenxia City	1255250	9713112	240145	1259192	14609	8575	1166	2
Nanyang City	1255250	9713112	706238	5341118	65849	36570	7708	7
Shangqiu City	1255250	9713112	603927	4411766	51366	40190	8031	6
Xinyang City	1260591	6251929	527781	3557559	63850	26041	6141	7
Zhoukou City	1074301	9026015	549224	4994001	78889	19253	3204	4
Zhumadian City	178095	727265	453210	3861299	57053	10872	2147	3
Jiyuan City	178095	1565973	135065	449915	5268	6660	928	1
Wuhan City	2427046	12326518	4174602	8593995	59000	299976	93409	83
Huangshi City	381962	2469079	302251	1508972	17331	11871	3345	4
Shiyan City	510834	3209004	390666	1998483	23774	16475	2604	6
Yichang City	918258	4017607	605720	2544429	23410	19189	3156	5
Xiangyang City	887417	5260951	566548	3254690	40366	25360	3345	4
Ezhou City	198338	1079353	149110	685023	7306	6175	3843	1
Jingmen City	636043	2596927	335902	1651700	18150	7074	1413	2
Xiaogan City	594913	4270371	352798	2665456	28131	22000	3345	4
Jingzhou City	789812	5231180	534914	3197386	5671	44108	6683	7
Huanggang City	823669	5882719	505008	3493835	49397	12124	3168	4
Xianning City	445627	2658316	243113	1612174	19801	10692	2330	3
Suizhou City	394695	2047923	167614	1252851	14392	2521	406	1
EnshiTujia And Miao Ethnic Group Municipality	549750	3456136	319371	2126685	9826	11831	2669	3
Xiantao City	185558	1134715	99994	688887	8751	0	0	0
Qianjiang City	171836	886547	106429	556485	6863	2955	412	1
Tianmen City	152851	1158640	75537	750567	8604	673	596	1
Shennongjia Region	8891	66571	8589	45761	303	0	0	0
Zhangsha City	1969553	10047914	2758466	6835863	139225	210500	37046	57
Zhuzhou City	701328	3902738	587498	2412050	62470.7	35999	4603	10
Xiangtan City	523988	2726181	465733	1704598	39015	42430	7533	14
Hengyang City	1075341	6645243	592707	3907599	144354	41210	6714	11
Shaoyang City	1155426	6563520	496197	3722828	152690	11613	2100	3
Yueyang City	1295391	5051922	489592	3095500	84233	18532	2598	5
Changde City	969273	5279102	556537	3172972	72225	19232	3105	6
Zhangjiajie City	223737	1517027	153781	985461	27473.3	5844	826	2
Yiyang City	634880	3851564	331107	2297275	61702.7	18518	2410	4
Chenzhou City	745066	4667134	409334	2759307	114029	9727	1828	3
Yongzhou City	857716	5289824	364337	3037037	120783	11329	1911	4
Huaihua City	631782	4587594	366075	2691590	84542	10957	1706	4
Loudi City	725542	3826996	346092	2226697	81325	13148	2140	3
Xiangxi Tujia And Miao Ethnic Group Municipality	301935	2488105	214789	1486252	50557	9821	2007	2
Guangzhou City	4109750	18676605	5094467	13955818	56484	512500	160300	83
Shaoguan City	456394	2855131	331559	1713802	17115	9007	1695	2
Shenzhen City	3634058	17560061	5065927	13965964	41739	38045	14875	8
Zhuhai City	526337	2439585	628248	1808103	9670	37760	6234	6
Shantou City	942371	5502031	454176	3422367	46199	24843	5259	4
Foshan City	1952546	9498863	1533405	7064523	38582	32486	5158	6
Jiangmen City	990927	4798090	568059	3153283	24460	47978	6587	5
Zhanjiang City	976398	6981236	615551	3988641	50126	34576	7984	6
Maoming City	932734	6174050	498487	3465663	59376	29723	6587	5
Zhaoqing City	611405	4113594	361410	2527192	25754	35668	7904	6
Huizhou City	980174	6042852	744619	4181054	30256	29723	6587	5
Meizhou City	631153	3873239	320171	2186984	30065	11889	2634	2
Shanwei City	290432	2672819	138961	1582242	20769	5944	1317	1
Heyuan City	417454	2837686	240638	1652923	20902	5944	1317	1
Yangjiang City	400947	2602959	236739	1575442	14979	5944	1317	1
Qingyuan City	483555	3969473	367366	2395051	23091	17834	3952	3
Dongguan City	2331842	10466625	1385885	8521125	27135	41613	9222	7
Zhongshan City	865995	4418060	590075	3333171	15401	17834	3952	3
Chaozhou City	377048	2568387	196961	1580261	16854	11889	2634	2
Jieyang City	755368	5577814	246446	3255037	44262	11889	2634	2
Yunfu City	298208	2383350	163759	1368916	15304	11889	2634	2
Nanning City	1372267	8741584	1647357	5668361	51808	160176	28991	35
Liuzhou City	646610	4157934	575778	2650701	38765	23607	4878	6
Guilin City	698562	4931137	644246	2960552	29999	54917	9940	12
Wuzhou City	364648	3571505	310193	2171649	22859	13569	2456	3
Beihai City	313812	1853227	218618	1154321	14628	18093	3275	4
Fangchenggang City	143626	1046068	108892	646792	8525	4576	828	1
Qinzhou City	371236	3302238	243740	1829773	27088	13569	2457	3
Guigang City	526163	4316262	280510	2467774	56000	4577	829	1
Yulin City	695673	5796766	371283	3197544	61824	9046	1637	2
Baise City	364648	3571505	310193	2171649	29204	22882	4142	5
Hezhou City	200075	2007858	145151	1118013	13899	4523	819	1
Hechi City	357001	3417945	278245	1953584	4962	9153	1657	2
Laibin City	219640	2074611	156880	1222582	19000	9046	1637	2
Chongzuo City	237441	2088692	218508	1277101	15033	36611	6626	8
Haikou City	563234	2873358	713890	1987937	14548	26580	3785	13
Sanya City	184306	1031396	199696	741736	4745	3117	511	6
Sansha City	233	2333	900	1951	162	0	0	0
Danzhou City	109034	871118	70810	556716	5939	1143	156	0
Wuzhishan City	23891	112269	15162	76217	1331	5239	399	0
Qionghai City	80598	528238	48215	327357	3655	2035	258	1
Wenchang City	90250	560894	44123	335954	3458	1010	119	1
Wanning City	81849	545992	37282	335031	2980	248	49	0
Dongfang City	55417	389457	45375	288388	3589	734	73	0
Dinganxian City	34091	284690	16980	165737	1142	743	209	0
Tunchangxian City	24066	255335	15810	151762	1279	0	23	0
Chengmaixian City	58382	497953	35467	301635	2432	578	126	0
Lingaoxian City	50759	423000	35109	280957	2928	342	55	0
Baisha Li Ethnic Group Municipality	20137	164699	13081	107006	664	0	0	0
Changjiang Li Ethnic Group Municipality	32592	232124	20632	151530	1595	603	109	0
Ledong Li Ethnic Group Municipality	59966	464435	27845	306015	3229	0	60	0
Lingshui Li Ethnic Group Municipality	48426	372511	35111	269735	1704	446	79	0
Baoting Li And Miao Ethnic Group Municipality	24022	156108	15234	102036	804	0	12	0
Qiongzhong Li And Miao Ethnic Group Municipality	23334	179586	14721	115056	831	0	11	0
Zhongqing City	199189	1359611	160093	826070	206590	271415	61954	71
Chengdou City	3388986	20937757	5356287	14392861	66215	305810	50242	57
Zigong City	319516	2489256	236081	1416113	13598	16029	2056	3
Panzhihua City	182775	1212203	187601	802960	9292	6251	1362	3
Luzhou City	518424	4254149	357793	2500341	25564	18263	2851	7
Deyang City	453248	3456161	410669	2112656	16708	29798	4332	9
Mianyang City	669845	4868243	630891	3026351	35234	47998	7408	11
Guangyuan City	313668	2305657	236134	1386435	19360	6430	756	3
Suining City	363966	2814196	210374	1668545	19493	5302	611	1
Neijiang City	385980	3140678	253053	1859882	18426	12787	1991	4
Leshan City	405588	3160168	334474	1939933	13521	13190	2500	3
Nanchong City	748499	5607565	494860	3268071	42522	25699	4423	7
Meishan City	353342	2955219	283694	1810388	16250	12678	1602	6
Yibin City	565570	4588804	441506	2785223	26988	10850	1502	2
Guangan City	396738	3254883	211840	1876579	27267	6697	624	1
Dazhou City	742150	5385422	372674	3249987	36200	10719	1426	3
Yaan City	174033	1434603	152764	906108	7042	17044	3249	2
Bazhong City	430469	2712894	233727	1578740	29597	2297	223	1
Ziyang City	235363	2308631	142609	1271182	13474	5010	478	3
Aba Zang And Qiang Ethnic Group Municipality	67955	822587	108510	549526	5599	3222	549	2
Ganzi Zang Ethnic Group Municipality	80279	1107431	116127	726981	4749	2488	420	2
Liangshan Yi Ethnic Group Municipality	333352	4858359	329179	2911088	22940	8047	1191	3
Guiyang City	881787	5987018	1403339	4079523	29884	70615	13983	35
Liupanshui City	274502	3031602	264327	1824560	46633	3467	686	3
Zunyi City	666107	6606675	617261	4005793	95446	14333	2838	7
Anshun City	208334	2470630	208996	1456943	38539	4420	875	3
Bijie City	537729	6899636	446638	3990483	146751	5925	1173	6
Tongren City	352265	3298468	319302	1934113	65774	7423	1470	5
Qianxinan Buyi And Miao Ethnic Group Municipality	256052	3015112	265895	1795734	53605	2840	562	2
Qiandongnan Miao And Dong Ethnic Group Municipality	347994	3758622	334110	2194430	58228	5401	1069	3
Qiannan Buyi And Miao Ethnic Group Municipality	312645	3494385	363403	2107174	48516	11505	2278	11
Kunming City	1232471	8460088	2050294	5974188	33850	198575	38188	52
Qujing City	610183	5765775	551099	3618313	60135	15275	2938	4
Yuxi City	289307	2249502	273351	1516846	15634	7638	1469	2
Baoshan City	221024	2431211	211557	1548973	17803	7636	1470	2
Zhaotong City	383600	5092611	327057	3149431	47630	7637	1471	2
Lijiang City	141634	1253878	152819	857987	8539	7632	1472	2
Puer City	206396	2404954	211203	1574002	13373	3819	734	1
Lincang City	160751	2257991	163411	1462720	4822	3817	734	1
Chuxiong Yi Ethnic Group Municipality	242322	2416747	231116	1606487	17609	11456	2203	3
Honghe Hani And Yi Ethnic Group Municipality	424854	4478422	374001	2868988	22351	11452	2203	3
Wenshan Zhuang And Miao Ethnic Group Municipality	291653	3503218	245343	2143647	24354	7637	1469	2
Xishuangbanna Dai Ethnic Group Municipality	126620	1301407	119602	906398	5444	3815	734	1
Dali Bai Ethnic Group Municipality	340410	3337559	330138	2212105	24900	11459	2203	3
Dehong Dai And Jingpo Ethnic Group Municipality	135942	1315709	137019	862322	6789	7630	1469	2
Nujiang Lisu Ethnic Group Municipality	41802	552694	50097	360823	3721	0	0	0
Diqing Zang Ethnic Group Municipality	31447	387511	48623	270543	2542	0	0	0
Lasa City	107840	867891	147800	651141	11593	2065	578	5
Rikaze City	42296	798153	65965	516838	5813	0	0	0
Changdou City	34387	760966	51288	476519	4245	0	0	0
Linzhi City	21975	238936	37787	170736	4301	513	143	1
Shannan City	25909	354035	45763	245617	3877	0	0	0
Naqu City	16505	504838	35790	298754	2371	0	0	0
Alidiqu City	8314	123281	17587	82646	1131	0	0	0
Xian City	2404391	12952907	4015258	8850989	66900	241543	70090	63
Tongchuan City	125193	698322	99212	490990	5489	3834.02	1112	1
Baoji City	548480	3321853	458377	2263843	33985	19170.1	5562	5
Xianyang City	635135	3959842	517287	2418081	34859	49842.3	14463	13
Weinan City	713320	4688744	493400	2825916	41364	11502.1	3337	3
Yanan City	308041	2282581	319878	1445797	18858	7668.04	2225	2
Hanzhong City	455417	3211462	328420	1914258	27051	11502.1	3337	3
Yulin City	432103	3624750	549283	2254627	26536	11502.1	3337	3
Ankang City	281043	2493436	225994	1497817	24749	7668.04	2225	2
Shangluo City	217407	2041231	181956	1224182	16303	7668.04	2225	2
Lanzhou City	815998	4359446	1246095	3018648	32500	107642	21278	28
Jiayuguan City	65190	312663	86309	215296	2929	1129	174	1
Jinchang City	73293	438026	85012	296535	5423	2027	146	1
Baiyin City	226864	1512110	223316	938550	18045	2328	192	2
Tianshui City	350928	2984659	312261	1857154	37799	16648	1920	4
Wuwei City	207940	1464955	184994	933399	15457	8555	947	2
Zhangye City	153686	1131016	164426	738095	9119	4825	1100	2
Pingliang City	223393	1848607	221792	1135367	24150	5258	918	2
Jiuquan City	164954	1055706	184392	719420	10766	4860	488	1
Qingyang City	259008	2179716	225339	1312068	22616	6446	1058	2
Dingxi City	266064	2524097	252309	1568425	30436	2361	386	1
Longnan City	225107	2407272	202902	1493967	17955	3890	417	1
Linxia Hui Ethnic Group Municipality	153338	2109750	139771	1228010	7845	1474	206	0
Gannan Zang Ethnic Group Municipality	51155	691808	100432	450363	4659	2702	525	1
Xining City	339278	2467965	528293	1710014	16552	27117	6597	10
Haidong City	109831	1358471	117320	856391	13561	1125	286	1
Haibei Zang Ethnic Group Municipality	20613	265322	29181	183971	2023	0	0	0
Huangnan Zang Ethnic Group Municipality	19819	276215	28296	179880	2054.67	0	0	0
Hainan Zang Ethnic Group Municipality	41451	446996	45057	295926	3602.22	0	0	0
Guoluo Zang Ethnic Group Municipality	11800	215573	18874	137708	2204	0	0	0
Yushuzang ethnic group Municipality	22535	425199	28730	260223	3983	0	0	0
Haixi Menggu And Zang Ethnic Group Municipality	60711	468216	85743	335289	2691.33	1567	122	1
Yinchuan City	446445	2859074	748253	1976565	18187.7	42655	9404	16
Shiethnicgroupishan City	117078	751389	114580	508393	5068	4166	1175	2
Wuzhong City	151556	1382713	148816	887886	9962.33	2631	587	1
Guyuan City	127534	1142142	127339	708611	9907.33	2564	587	1
Zhongwei City	124816	1067336	109950	679053	8009	0	0	0
Wulumuqi City	716976	4054369	1234097	3093483	19334	53123	17798	24
Kelamayi City	86784	490348	154361	371978	3165	2981	674	2
Tulufan City	83133	693988	101572	191136	4828	731	337	1
Hami City	125912	673383	143302	498640	4769	850	331	1
Changji Hui Ethnic Group Municipality	237482	1613585	319349	1194859	9583	11536	2280	3
Boertalamenggu Municipality	65016	433467	83849	315130	2808	463	1810	1
Bayinguolengmenggu Municipality	220328	1509233	280586	1101323	9192	4324	1051	2
Akesu Region	286133	2714422	295672	1868879	19731	3914	1051	2
Kezilesukeerkezi Municipality	69108	622222	89761	401208	5545	70	1100	1
Kashen Region	444081	4496377	392597	2840361	40713	4098	1185	2
Hetian Region	217473	2441231	194786	1480118	19807	3341	742	3
Yilihasake City	381734	2778869	410415	1938359	21780	6855	1810	3
Tacheng Region	152044	1108747	167443	803619	7275	2026	389	1
Aletai Region	82299	648173	117872	463054	4522	44	4	1
Shihezi City	102332	498587	131823	376183	6185	6188	2824	3
Alaer City	40395	328241	54851	255141	2000	4125	214	2
Tumushuke City	27562	263245	30677	185061	2417	2026	941	1
Wujiaqu City	25330	141065	29732	108281	905	2026	214	1
Beitun City	2520	20414	2533	15598	848	0	0	0
Tiemenguan City	14303	104746	13068	80120	1767	2026	941	1
Shuanghe City	8566	54731	7754	41108	962.667	0	0	0
Kekedala City	10863	69524	8461	50571	1500	0	0	0
Kunyu City	8199	63487	6340	44618	152	0	0	0
Huyanghe City	5885	29891	3925	25048	894.667	0	0	0
Hong Kong City	0	0	0	0	0	0	0	0
Macao City	0	0	0	0	0	0	0	0
Taiwan Province	0	0	0	0	0	0	0	0
